# Supplementary material for: Circular RNAs exhibit exceptional stability in the aging brain and serve as reliable age and experience indicators
Source: Cell Rep. Author manuscript; Available in PMC 2025 May 26. (PMC12105716; doi:10.1016/j.celrep.2025.115485)
Supplement: 6 [file NIHMS2076717-supplement-6.xlsx]

## Sheet: Table S6
Table S7. Expression of mRNAs and circRNAs before and after treatment with different temperatures
gene	pre_25_1	pre_25_2	pre_25_3	post_18_1	post_18_2	post_18_3	post_25_1	post_25_2	post_29_1	post_29_2	post_29_3
circ:chr3R:5293629:5299573:mtd	4.71393	4.56015	0	11.6611	5.21783	5.96615	5.49213	6.38039	11.0389	21.7785	10.5236
circ:chr3R:5295640:5299573:mtd	6.28524	0	5.98279	6.17351	2.37174	5.96615	4.57678	0	5.94404	7.62247	7.51688
circ:chr3R:5298201:5299573:mtd	62.8524	17.1006	123.644	40.4708	27.9866	57.275	21.0532	110.593	56.8929	98.0032	45.1013
circ:chr3R:5312988:5314305:mtd	12.5705	6.84023	17.9484	30.8675	26.0892	16.7052	43.0217	27.6484	39.0608	32.6677	42.8462
circ:chr3R:5292639:5334698:mtd	0	0	0	0	2.37174	0	0	0	3.39659	5.44462	3.75844
circ:chr3R:5292639:5334701:mtd	0	0	0	6.85946	3.79479	0	5.49213	6.38039	5.94404	2.17785	6.76519
circ:chr3R:5298201:5334701:mtd	10.9992	2.28008	13.9598	21.2643	17.0765	28.6375	13.7303	22.3314	21.2287	38.1123	19.5439
circ:chr3R:5334404:5336635:mtd	50.2819	17.1006	55.8394	56.9335	54.0757	52.5021	63.1595	74.4379	79.8199	102.359	75.9205
circ:chr3R:5642113:5643777:MTA1-like	3.14262	0	3.98853	6.85946	6.64088	8.35261	6.40749	10.634	1.6983	2.17785	3.00675
circ:chr3R:5884664:5887285:side-III	14.1418	2.28008	9.97131	6.17351	2.37174	11.9323	2.74607	9.57059	3.39659	7.62247	4.51013
circ:chr3R:5892220:5892989:side-III	21.9983	6.84023	51.8508	10.2892	6.64088	23.8646	1.83071	26.585	12.7372	20.6896	11.2753
circ:chr3R:5939363:5939938:side-III	64.4237	30.781	39.8853	71.3383	48.3836	48.9224	63.1595	64.8673	67.9318	81.6693	62.3901
circ:chr3R:6003672:6005126:Rm62	0	0	0	1.37189	0.948697	0	1.83071	6.38039	5.09489	4.3557	3.75844
circ:chr3R:6566134:6566877:dpr11	34.5688	17.1006	33.9025	31.5535	29.4096	38.1834	54.9213	40.4092	50.0997	63.1576	54.1216
circ:chr3R:6841234:6842214:Scr	17.2844	10.2603	7.97705	10.9751	15.1792	14.3188	10.9843	18.0778	21.2287	18.5117	24.8057
circ:chr3R:7098318:7099522:Alh	0	0	0	6.85946	6.16653	2.38646	5.49213	4.25359	2.54744	2.17785	1.50338
circ:chr3R:7101136:7102097:Alh	26.7123	13.6805	7.97705	37.727	24.1918	32.2172	25.6299	23.3948	36.5134	23.9563	32.3226
circ:chr3R:7118957:7121753:Alh	0	0	0	1.37189	2.37174	0	5.49213	0	10.1898	8.71139	11.2753
circ:chr3R:7291863:7301176:rn	3.14262	2.28008	0	4.11567	3.32044	3.57969	4.57678	2.1268	6.79318	8.71139	3.00675
circ:chr3R:7495932:7497365:alpha-Est9	4.71393	6.84023	0	8.23135	8.53827	8.35261	2.74607	11.6974	0	4.3557	4.51013
circ:chr3R:7603103:7605468:Nlg3	15.7131	9.12031	17.9484	14.4049	14.2305	8.35261	16.4764	21.268	32.2676	33.7567	18.7922
circ:chr3R:7853931:7853937:NA	23.5696	18.2406	5.98279	24.0081	21.3457	15.512	32.0374	18.0778	15.2847	22.8674	16.5371
circ:chr3R:7858937:7865761:CG17816	78.5655	51.3017	53.8451	71.3383	49.3323	62.0479	86.9587	79.7549	94.2554	99.0921	80.4306
circ:chr3R:7862918:7865761:CG17816	72.2802	9.12031	85.7533	58.3054	40.794	77.5599	43.937	61.6771	33.9659	59.8908	30.8192
circ:chr3R:7864256:7865761:CG17816	59.7097	10.2603	87.7476	49.3881	34.6274	58.4683	55.8367	82.9451	64.5352	68.6022	62.3901
circ:chr3R:7864260:7865761:CG17816	130.419	42.1814	133.616	124.842	89.6519	143.188	140.965	172.271	123.126	156.805	131.545
circ:chr3R:7864260:7868372:CG17816	51.8532	23.9408	51.8508	39.7848	27.0379	48.9224	34.7835	61.6771	42.4574	67.5133	40.5912
circ:chr3R:7959751:7961122:dsx	3.14262	2.28008	3.98853	4.80162	3.79479	0	3.66142	7.44379	9.34063	10.8892	11.2753
circ:chr3R:8026689:8026696:CG2747	10.9992	0	0	3.42973	3.32044	5.96615	2.74607	8.50719	1.6983	6.53355	5.26182
circ:chr3R:8365323:8366446:CG45263	4.71393	2.28008	3.98853	6.85946	7.58958	3.57969	8.2382	6.38039	8.49148	3.26677	6.76519
circ:chr3R:8388583:8393489:CG45263	0	3.42012	5.98279	4.80162	7.11523	5.96615	11.8996	12.7608	18.6813	19.6006	12.7787
circ:chr3R:8388583:8402875:CG45263	15.7131	6.84023	0	23.3221	25.1405	19.0917	25.6299	14.8876	28.0219	23.9563	26.3091
circ:chr3R:8391286:8402875:CG45263	6.28524	0	3.98853	6.17351	9.01262	3.57969	8.2382	12.7608	6.79318	9.80032	9.02026
circ:chr3R:8393330:8402875:CG45263	10.9992	3.42012	7.97705	6.85946	11.8587	4.77292	6.40749	12.7608	9.34063	15.2449	14.2821
circ:chr3R:8397453:8402875:CG45263	10.9992	6.84023	7.97705	12.347	10.4357	2.38646	17.3917	4.25359	7.64233	7.62247	7.51688
circ:chr3R:8754170:8756212:NA	14.1418	4.56015	3.98853	30.8675	25.6148	20.2849	22.8839	20.2046	25.4744	16.3339	24.8057
circ:chr3R:8785729:8786925:NA	7.85655	2.28008	0	37.727	25.6148	32.2172	3.66142	5.31699	5.09489	4.3557	0
circ:chr3R:8793103:8798046:NA	10.9992	4.56015	11.9656	21.2643	18.9739	31.024	17.3917	15.951	20.3796	18.5117	22.5506
circ:chr3R:8832141:8834949:pyd	3.14262	0	0	6.85946	5.21783	4.77292	9.15355	6.38039	8.49148	3.26677	6.76519
circ:chr3R:8828109:8835510:pyd	10.9992	5.70019	7.97705	17.8346	16.1279	5.96615	17.3917	2.1268	5.09489	5.44462	11.2753
circ:chr3R:8828834:8835510:pyd	12.5705	3.42012	0	8.91729	9.48697	8.35261	2.74607	4.25359	5.94404	6.53355	6.76519
circ:chr3R:8833974:8835510:pyd	36.1401	7.98027	19.9426	36.3551	25.1405	29.8307	29.2914	23.3948	25.4744	27.2231	22.5506
circ:chr3R:8833974:8842839:pyd	3.14262	3.42012	0	2.05784	6.64088	3.57969	3.66142	9.57059	5.94404	5.44462	8.26857
circ:chr3R:8838391:8842839:pyd	21.9983	20.5207	43.8738	16.4627	15.1792	28.6375	8.2382	24.4582	7.64233	23.9563	14.2821
circ:chr3R:9079744:9081022:pum	4.71393	3.42012	17.9484	6.85946	12.8074	9.54584	19.2225	21.268	17.8321	26.1342	13.5304
circ:chr3R:9111088:9111945:pum	0	0	0	2.05784	1.42305	0	1.83071	0	5.94404	4.3557	3.00675
circ:chr3R:9119168:9121425:pum	26.7123	7.98027	17.9484	27.4378	26.5635	14.3188	21.9685	30.8386	58.5912	47.9127	37.5844
circ:chr3R:9130334:9131417:pum	6.28524	2.28008	5.98279	15.0908	17.5509	14.3188	17.3917	12.7608	10.1898	13.0671	18.7922
circ:chr3R:9217986:9218763:pum	25.1409	13.6805	15.9541	22.6362	16.6022	36.9901	13.7303	21.268	22.0778	20.6896	28.5642
circ:chr3R:9232073:9234664:pum	4.71393	2.28008	0	11.6611	18.0252	3.57969	16.4764	12.7608	18.6813	8.71139	10.5236
circ:chr3R:9474716:9475840:CG16779	4.71393	5.70019	9.97131	14.4049	17.5509	13.1255	10.9843	18.0778	7.64233	11.9782	9.02026
circ:chr3R:9546797:9547370:mura	4.71393	0	7.97705	30.1816	21.82	11.9323	20.1378	17.0144	16.983	14.156	18.0405
circ:chr3R:9546797:9549810:mura	12.5705	6.84023	7.97705	22.6362	32.2557	16.7052	33.8681	20.2046	39.0608	26.1342	27.0608
circ:chr3R:10004655:10008854:Mical	3.14262	0	3.98853	8.23135	10.91	7.15938	3.66142	3.1902	2.54744	0	3.00675
circ:chr3R:10014989:10015926:Mical	47.1393	29.641	53.8451	37.727	32.7301	47.7292	37.5296	57.4235	39.91	42.468	48.108
circ:chr2L:15578882:15580850:kek3	7.85655	9.12031	0	9.60324	9.48697	4.77292	10.0689	7.44379	9.34063	6.53355	9.02026
circ:chr3R:10372148:10373205:Rfx	25.1409	3.42012	29.9139	19.8924	26.0892	35.7969	43.0217	44.6627	39.91	58.8019	34.5777
circ:chr3R:10866528:10866976:SelR	31.4262	9.12031	57.8336	37.727	22.2944	38.1834	3.66142	45.7261	13.5864	25.0453	12.027
circ:chr2L:16034187:16034713:beat-Ic	0	0	0	8.23135	4.26914	4.77292	0	2.1268	1.6983	0	0
circ:chr3R:11535582:11536179:dpr4	3.14262	0	11.9656	8.23135	4.74349	8.35261	3.66142	3.1902	5.09489	6.53355	6.76519
circ:chr3R:11592366:11593766:Jupiter	12.5705	2.28008	15.9541	23.3221	13.7561	15.512	8.2382	24.4582	6.79318	10.8892	7.51688
circ:chr3R:11592366:11604283:Jupiter	6.28524	10.2603	11.9656	30.1816	29.4096	27.4443	18.3071	17.0144	10.1898	13.0671	13.5304
circ:chr2L:16174415:16175007:Ca-alpha1D	103.706	30.781	105.696	74.0821	59.7679	94.2651	51.2599	64.8673	35.6642	70.7801	45.853
circ:chr3R:11801951:11802691:ClC-a	6.28524	0	3.98853	5.48756	3.32044	4.77292	6.40749	7.44379	8.49148	8.71139	8.26857
circ:chr3R:11810363:11811135:ClC-a	6.28524	2.28008	19.9426	11.6611	8.53827	10.7391	13.7303	11.6974	7.64233	9.80032	6.01351
circ:chr3R:12150372:12150947:dpr15	0	0	0	2.74378	5.21783	4.77292	3.66142	3.1902	0	0	1.50338
circ:chr3R:12515143:12518319:Octbeta3R	0	0	0	6.17351	7.11523	4.77292	3.66142	0	0	0	1.50338
circ:chr3R:12554243:12554774:Octbeta2R	0	0	0	4.80162	6.16653	5.96615	3.66142	3.1902	5.09489	6.53355	6.01351
circ:chr3R:12560400:12563119:Octbeta2R	3.14262	10.2603	3.98853	13.033	10.91	7.15938	10.9843	10.634	17.8321	13.0671	14.2821
circ:chr3R:12683136:12688121:kar	0	2.28008	3.98853	2.05784	0.948697	2.38646	1.83071	2.1268	9.34063	5.44462	10.5236
circ:chr3R:13232678:13233124:Ace	7.85655	4.56015	19.9426	8.23135	7.11523	16.7052	7.32284	20.2046	13.5864	23.9563	6.76519
circ:chr3R:13232678:13238199:Ace	7.85655	4.56015	11.9656	5.48756	8.06393	7.15938	5.49213	6.38039	13.5864	15.2449	15.0338
circ:chr3R:13243218:13244399:Ace	0	2.28008	29.9139	8.23135	5.69218	14.3188	1.83071	26.585	11.0389	15.2449	6.76519
circ:chr3R:13243218:13246654:Ace	0	0	3.98853	3.42973	3.79479	7.15938	0	7.44379	6.79318	4.3557	3.75844
circ:chr3R:13245809:13246654:Ace	6.28524	2.28008	3.98853	7.5454	5.69218	4.77292	8.2382	8.50719	5.09489	8.71139	4.51013
circ:chr3R:13377532:13379110:CG9813	17.2844	4.56015	7.97705	8.91729	7.11523	5.96615	4.57678	14.8876	14.4355	11.9782	8.26857
circ:chr3R:13430922:13431353:yrt	12.5705	2.28008	0	26.7519	20.8713	19.0917	10.0689	24.4582	18.6813	18.5117	30.0675
circ:chr3R:13670644:13671524:Task6	26.7123	9.12031	15.9541	27.4378	25.6148	23.8646	23.7992	32.9654	37.3625	30.4899	36.081
circ:chr2L:16557878:16559944:mtgo	34.5688	34.2012	25.9254	52.8178	40.3196	42.9563	39.3603	45.7261	69.6301	81.6693	74.4171
circ:chr3R:14191738:14204812:Dop1R1	9.42785	5.70019	17.9484	14.4049	11.3844	19.0917	5.49213	15.951	12.7372	25.0453	14.2821
circ:chr3R:14204250:14204812:Dop1R1	6.28524	0	13.9598	3.42973	3.79479	7.15938	2.74607	9.57059	0	3.26677	2.25506
circ:chr3R:14283644:14283659:trx	51.8532	13.6805	43.8738	41.8427	27.0379	38.1834	37.5296	32.9654	47.5523	40.2902	33.826
circ:chr3R:14324559:14326289:Afti	0	0	0	4.80162	1.89739	4.77292	3.66142	0	0	0	0
circ:chr3R:14341221:14345184:NK7.1	34.5688	3.42012	35.8967	33.6113	30.3583	47.7292	32.9528	68.0575	44.1557	67.5133	47.3564
circ:chr3R:14344224:14345184:NK7.1	17.2844	7.98027	7.97705	25.38	20.397	27.4443	30.2067	28.7118	53.4963	32.6677	33.0743
circ:chr3R:14341221:14350003:NK7.1	0	0	3.98853	2.74378	1.89739	2.38646	1.83071	10.634	6.79318	5.44462	9.77195
circ:chr3R:14427036:14427761:cv-c	10.9992	3.42012	0	12.347	11.8587	15.512	11.8996	4.25359	16.1338	4.3557	12.027
circ:chr3R:14427036:14433205:cv-c	14.1418	10.2603	9.97131	17.1486	18.4996	20.2849	15.561	17.0144	17.8321	19.6006	21.0473
circ:chr3R:14431973:14433205:cv-c	6.28524	0	7.97705	4.80162	9.01262	10.7391	4.57678	5.31699	5.09489	7.62247	6.76519
circ:chr3R:14523153:14523722:Pde6	6.28524	0	5.98279	11.6611	9.96132	15.512	4.57678	15.951	5.09489	0	3.75844
circ:chr3R:14523153:14525473:Pde6	12.5705	4.56015	7.97705	4.80162	4.26914	8.35261	0	3.1902	1.6983	13.0671	3.75844
circ:chr3R:14529176:14530230:Pde6	20.427	4.56015	19.9426	36.3551	27.0379	28.6375	32.9528	34.0288	20.3796	32.6677	33.0743
circ:chr3R:14623242:14623672:put	0	2.28008	0	2.74378	5.21783	7.15938	0	7.44379	0	5.44462	2.25506
circ:chr3R:14668865:14671803:Meltrin	28.2836	14.8205	11.9656	6.85946	5.69218	7.15938	12.815	21.268	22.0778	23.9563	32.3226
circ:chr3R:14671371:14672523:Meltrin	3.14262	0	3.98853	5.48756	1.89739	10.7391	1.83071	3.1902	0	0	1.50338
circ:chr3R:14814248:14821364:btsz	0	0	0	4.80162	4.26914	0	4.57678	4.25359	12.7372	17.4228	14.2821
circ:chr3R:14823862:14827656:btsz	37.7114	13.6805	39.8853	76.8259	46.9605	84.7193	20.1378	51.0431	39.0608	58.8019	26.3091
circ:chr3R:14823862:14830694:btsz	3.14262	2.28008	0	24.694	26.5635	21.4781	4.57678	8.50719	11.0389	6.53355	2.25506
circ:chr3R:14825036:14830694:btsz	4.71393	2.28008	5.98279	7.5454	6.64088	5.96615	2.74607	7.44379	6.79318	5.44462	6.76519
circ:chr3R:14859308:14860067:btsz	934.929	279.309	1074.91	878.01	707.728	1213.51	1216.51	1156.98	969.727	1056.26	810.32
circ:chr3R:15066595:15072259:dpr9	0	2.28008	5.98279	4.11567	2.84609	4.77292	0	0	4.24574	4.3557	4.51013
circ:chr3R:15071451:15072259:dpr9	25.1409	3.42012	17.9484	13.7189	7.58958	10.7391	8.2382	14.8876	7.64233	10.8892	9.77195
circ:chr3R:15442529:15442535:NA	7.85655	3.42012	5.98279	2.74378	4.26914	3.57969	6.40749	9.57059	5.09489	11.9782	5.26182
circ:chr2L:16690901:16692124:grp	4.71393	2.28008	11.9656	8.91729	12.3331	0	9.15355	17.0144	13.5864	15.2449	15.0338
circ:chr2L:16749055:16750490:BuGZ	6.28524	2.28008	9.97131	4.11567	5.69218	2.38646	8.2382	8.50719	9.34063	6.53355	8.26857
circ:chr3R:16072688:16077537:Mhcl	12.5705	3.42012	17.9484	5.48756	9.01262	5.96615	8.2382	9.57059	9.34063	14.156	7.51688
circ:chr3R:16077113:16077537:Mhcl	29.8549	21.6607	45.868	36.3551	32.7301	35.7969	19.2225	66.9941	33.9659	65.3355	49.6114
circ:chr3R:16087764:16091090:Mhcl	7.85655	4.56015	0	2.74378	2.37174	3.57969	0	13.8242	10.1898	9.80032	9.02026
circ:chr3R:16576922:16579147:Scp2	3.14262	0	0	2.74378	3.32044	0	1.83071	2.1268	5.94404	4.3557	6.01351
circ:chr3R:17238912:17239907:beat-IIb	12.5705	12.5404	21.9369	9.60324	6.64088	5.96615	11.8996	25.5216	14.4355	23.9563	18.7922
circ:chr3R:17239477:17239907:beat-IIb	21.9983	9.12031	21.9369	15.7767	10.4357	13.1255	3.66142	15.951	8.49148	7.62247	4.51013
circ:chr3R:17327232:17332709:beat-IIa	15.7131	4.56015	5.98279	14.4049	7.11523	19.0917	1.83071	14.8876	3.39659	6.53355	9.02026
circ:chr3R:17331017:17332709:beat-IIa	12.5705	7.98027	29.9139	21.2643	21.82	29.8307	6.40749	23.3948	8.49148	15.2449	9.77195
circ:chr3R:17345398:17346134:beat-IIa	3.14262	0	0	4.11567	3.32044	4.77292	0	2.1268	1.6983	0	0
circ:chr3R:17484750:17487462:Dscam3	4.71393	4.56015	7.97705	5.48756	9.01262	5.96615	6.40749	8.50719	12.7372	9.80032	12.027
circ:chr3R:17497354:17498548:Dscam3	23.5696	5.70019	13.9598	21.2643	21.82	16.7052	17.3917	26.585	18.6813	27.2231	21.0473
circ:chr3R:17695922:17696586:osa	3.14262	0	0	8.23135	8.06393	3.57969	8.2382	11.6974	11.0389	7.62247	5.26182
circ:chr3R:17777947:17780786:CG43102	17.2844	6.84023	13.9598	3.42973	4.26914	5.96615	6.40749	7.44379	8.49148	6.53355	2.25506
circ:chr3R:17878777:17886541:Rim	18.8557	9.12031	23.9312	21.2643	17.5509	32.2172	13.7303	28.7118	17.8321	23.9563	15.0338
circ:chr3R:17881177:17886541:Rim	29.8549	2.28008	49.8566	21.2643	13.7561	36.9901	8.2382	30.8386	15.2847	23.9563	13.5304
circ:chr3R:17881775:17886541:Rim	4.71393	0	5.98279	2.74378	3.79479	4.77292	0	11.6974	1.6983	2.17785	3.75844
circ:chr3R:17885603:17886541:Rim	14.1418	3.42012	31.9082	10.9751	4.26914	7.15938	7.32284	29.7752	6.79318	14.156	7.51688
circ:chr3R:17878777:17887543:Rim	10.9992	3.42012	3.98853	12.347	13.7561	7.15938	9.15355	11.6974	7.64233	9.80032	3.75844
circ:chr3R:17885603:17887543:Rim	0	0	15.9541	3.42973	2.84609	8.35261	1.83071	3.1902	2.54744	0	3.00675
circ:chr3R:17889594:17891507:Rim	3.14262	3.42012	0	7.5454	5.69218	4.77292	1.83071	6.38039	3.39659	2.17785	6.76519
circ:chr3R:17904946:17908191:Rim	4.71393	2.28008	5.98279	9.60324	16.6022	10.7391	5.49213	6.38039	11.8881	4.3557	10.5236
circ:chr3R:17904946:17909655:Rim	9.42785	3.42012	9.97131	6.17351	7.58958	11.9323	4.57678	13.8242	14.4355	19.6006	15.0338
circ:chr3R:17907986:17909655:Rim	0	5.70019	7.97705	5.48756	2.84609	3.57969	1.83071	5.31699	8.49148	7.62247	7.51688
circ:chr3R:18194935:18197120:Ssdp	0	0	0	7.5454	5.21783	7.15938	4.57678	2.1268	3.39659	0	2.25506
circ:chr3R:18306618:18309536:PKD	0	0	0	2.05784	2.84609	4.77292	6.40749	6.38039	1.6983	4.3557	3.75844
circ:chr2L:16820111:16820930:mdy	3.14262	2.28008	0	10.2892	5.21783	5.96615	11.8996	6.38039	7.64233	13.0671	4.51013
circ:chr3R:18475282:18475284:fru	3.14262	2.28008	0	3.42973	1.89739	5.96615	2.74607	6.38039	4.24574	7.62247	3.75844
circ:chr3R:18768659:18769116:CG7720	0	0	3.98853	5.48756	2.84609	0	1.83071	7.44379	5.94404	4.3557	5.26182
circ:chr3R:19087404:19088300:cdi	31.4262	2.28008	13.9598	34.9832	30.3583	39.3766	32.9528	55.2967	41.6082	50.0905	45.853
circ:chr3R:19141411:19142273:Ppcs	32.9975	18.2406	29.9139	24.694	18.9739	22.6714	17.3917	44.6627	49.2506	46.8237	43.5979
circ:chr3R:19218968:19219627:vib	6.28524	3.42012	15.9541	13.7189	11.3844	10.7391	1.83071	14.8876	10.1898	9.80032	6.76519
circ:chr3R:19236829:19238996:unc79	7.85655	3.42012	0	2.74378	1.89739	2.38646	5.49213	10.634	14.4355	15.2449	7.51688
circ:chr3R:19237507:19238996:unc79	9.42785	5.70019	13.9598	11.6611	9.96132	17.8984	10.0689	9.57059	6.79318	8.71139	9.02026
circ:chr3R:19381539:19385067:Ino80	3.14262	2.28008	0	2.74378	4.74349	2.38646	4.57678	2.1268	5.94404	5.44462	5.26182
circ:chr2L:16897487:16904712:tweek	12.5705	0	7.97705	19.2065	12.3331	9.54584	7.32284	11.6974	18.6813	19.6006	14.2821
circ:chr3R:19827653:19829042:bnl	25.1409	18.2406	19.9426	28.8097	22.2944	14.3188	28.376	32.9654	34.8151	33.7567	28.5642
circ:chr2L:16976489:16977050:beat-IIIb	10.9992	2.28008	19.9426	11.6611	6.16653	10.7391	3.66142	8.50719	4.24574	7.62247	4.51013
circ:chr3R:19886264:19886312:ninaE	10.9992	0	5.98279	13.033	21.3457	3.57969	13.7303	6.38039	3.39659	3.26677	6.01351
circ:chr3R:19887071:19887951:ninaE	0	0	0	0	0.948697	0	7.32284	5.31699	13.5864	3.26677	8.26857
circ:chr3R:20381269:20383333:Gfrl	3.14262	0	0	11.6611	11.3844	13.1255	0	5.31699	0	0	1.50338
circ:chr3R:20698334:20698857:Oamb	0	0	0	6.17351	6.64088	7.15938	0	2.1268	0	0	0
circ:chr3R:20698334:20700885:Oamb	6.28524	4.56015	9.97131	16.4627	9.48697	10.7391	21.0532	10.634	10.1898	19.6006	13.5304
circ:chr3R:20705960:20706386:Oamb	6.28524	6.84023	11.9656	15.0908	12.8074	10.7391	6.40749	21.268	8.49148	17.4228	6.01351
circ:chr2L:1191402:1192625:CG5001	4.71393	0	13.9598	8.91729	7.11523	14.3188	3.66142	13.8242	10.1898	11.9782	10.5236
circ:chr3R:21087875:21088687:RhoGAP93B	9.42785	4.56015	7.97705	1.37189	1.42305	7.15938	4.57678	5.31699	3.39659	0	3.75844
circ:chr3R:21199802:21199812:NA	6.28524	3.42012	0	6.17351	4.26914	3.57969	7.32284	3.1902	5.94404	6.53355	3.00675
circ:chr3R:21323438:21324018:aus	3.14262	3.42012	0	7.5454	4.74349	7.15938	3.66142	5.31699	1.6983	2.17785	0
circ:chr3R:21323438:21324217:aus	17.2844	3.42012	25.9254	6.17351	7.11523	9.54584	1.83071	19.1412	3.39659	7.62247	5.26182
circ:chr3R:21362506:21363884:mod(mdg4)	6.28524	2.28008	0	4.80162	6.16653	4.77292	2.74607	6.38039	11.0389	0	12.027
circ:chr3R:21603019:21603573:InR	3.14262	3.42012	3.98853	13.7189	8.53827	4.77292	8.2382	10.634	5.09489	7.62247	6.76519
circ:chr3R:21625164:21626850:E2f1	122.562	23.9408	189.455	104.264	82.0623	143.188	93.3662	171.207	132.467	142.649	113.505
circ:chr3R:21698668:21698676:CG31176	3.14262	5.70019	19.9426	6.17351	3.32044	9.54584	0	5.31699	3.39659	4.3557	3.00675
circ:chr3R:21787785:21789760:CASK	0	0	3.98853	4.80162	5.69218	4.77292	0	10.634	5.94404	9.80032	2.25506
circ:chr3R:21789448:21792146:CASK	0	3.42012	7.97705	4.80162	3.79479	7.15938	2.74607	10.634	5.94404	10.8892	4.51013
circ:chr3R:21817100:21821023:CASK	3.14262	0	0	5.48756	2.84609	10.7391	5.49213	9.57059	10.1898	11.9782	18.7922
circ:chr3R:22314659:22315799:CG34377	111.563	50.1617	131.621	41.8427	31.307	62.0479	35.6989	82.9451	30.5693	29.401	32.3226
circ:chr3R:22314659:22318989:CG34377	21.9983	15.9605	31.9082	13.7189	6.64088	15.512	5.49213	14.8876	7.64233	4.3557	9.77195
circ:chr3R:23081348:23082165:Cow	4.71393	0	0	8.23135	6.16653	7.15938	3.66142	8.50719	9.34063	7.62247	7.51688
circ:chr3R:23191695:23192281:cnc	9.42785	5.70019	7.97705	11.6611	13.2818	9.54584	10.0689	10.634	11.0389	10.8892	8.26857
circ:chr3R:23197286:23197976:cnc	36.1401	19.3807	43.8738	50.76	44.5888	60.8547	37.5296	35.0922	33.1168	45.7348	42.0945
circ:chr3R:23197286:23209883:cnc	4.71393	0	3.98853	5.48756	6.16653	9.54584	15.561	7.44379	14.4355	9.80032	21.0473
circ:chr3R:23209341:23209883:cnc	21.9983	3.42012	11.9656	15.0908	18.0252	22.6714	16.4764	36.1556	24.6253	29.401	30.0675
circ:chr3R:23217878:23219249:cnc	9.42785	2.28008	3.98853	6.17351	9.48697	10.7391	0	5.31699	0	4.3557	6.01351
circ:chr3R:23209341:23223120:cnc	0	3.42012	0	2.05784	1.42305	2.38646	7.32284	4.25359	3.39659	5.44462	4.51013
circ:chr3R:23217878:23223120:cnc	10.9992	3.42012	7.97705	6.17351	5.21783	7.15938	8.2382	11.6974	5.09489	13.0671	8.26857
circ:chr3R:23337895:23340527:pnt	9.42785	2.28008	0	7.5454	5.69218	5.96615	1.83071	13.8242	3.39659	8.71139	7.51688
circ:chr3R:23611892:23615206:CG31145	0	0	3.98853	2.74378	1.89739	2.38646	2.74607	5.31699	5.09489	4.3557	5.26182
circ:chr3R:23611892:23616322:CG31145	3.14262	3.42012	5.98279	8.91729	7.11523	14.3188	5.49213	12.7608	5.94404	9.80032	4.51013
circ:chr3R:23614376:23616322:CG31145	6.28524	0	0	4.80162	4.74349	10.7391	4.57678	7.44379	1.6983	4.3557	1.50338
circ:chr3R:23622370:23627460:CG31145	18.8557	6.84023	13.9598	30.1816	12.8074	11.9323	21.0532	15.951	16.1338	11.9782	26.3091
circ:chr3R:23626596:23627460:CG31145	76.9941	39.9014	57.8336	68.5946	43.6401	69.2073	104.35	112.72	114.635	148.094	112.002
circ:chr3R:23622370:23632186:CG31145	6.28524	3.42012	7.97705	10.2892	7.58958	4.77292	1.83071	5.31699	4.24574	6.53355	3.00675
circ:chr2L:18062361:18063932:rdo	3.14262	4.56015	9.97131	8.23135	4.26914	4.77292	0	4.25359	1.6983	5.44462	5.26182
circ:chr3R:23806625:23808029:CG33111	48.7106	13.6805	33.9025	39.0989	26.0892	27.4443	21.0532	30.8386	23.7761	28.312	24.8057
circ:chr2L:18064633:18065730:rdo	10.9992	9.12031	11.9656	24.694	19.4483	22.6714	10.0689	24.4582	7.64233	10.8892	12.7787
circ:chr3R:24012982:24013628:KrT95D	28.2836	23.9408	43.8738	30.8675	18.0252	35.7969	21.0532	41.4725	28.0219	53.3573	39.0878
circ:chr3R:24045437:24046491:Rox8	7.85655	3.42012	3.98853	21.2643	14.7048	15.512	14.6457	10.634	11.0389	10.8892	9.77195
circ:chr3R:24219599:24220563:twin	3.14262	0	0	6.85946	4.74349	7.15938	0	0	1.6983	3.26677	4.51013
circ:chr3R:24404681:24405429:nAChRalpha1	0	0	5.98279	2.74378	3.79479	7.15938	0	3.1902	0	0	2.25506
circ:chr3R:24451894:24452633:nAChRalpha1	25.1409	6.84023	3.98853	14.4049	7.58958	4.77292	13.7303	3.1902	15.2847	15.2449	7.51688
circ:chr3R:25396711:25397562:Fur1	23.5696	10.2603	23.9312	20.5784	23.2431	19.0917	23.7992	23.3948	23.7761	32.6677	30.0675
circ:chr3R:25706286:25709517:LpR2	0	0	5.98279	8.91729	3.79479	4.77292	8.2382	7.44379	10.1898	7.62247	6.01351
circ:chr3R:25709290:25710147:LpR2	65.995	21.6607	153.558	43.9005	34.6274	63.2412	29.2914	95.7059	38.2117	78.4025	40.5912
circ:chr3R:25744683:25747233:LpR1	12.5705	7.98027	37.891	10.2892	5.69218	11.9323	13.7303	24.4582	12.7372	14.156	21.0473
circ:chr3R:26185510:26186199:NA	4.71393	2.28008	3.98853	0	2.37174	4.77292	10.9843	7.44379	17.8321	20.6896	22.5506
circ:chr3R:26661534:26663696:beat-VII	15.7131	6.84023	13.9598	17.8346	16.6022	10.7391	20.1378	21.268	21.2287	16.3339	12.027
circ:chr2L:18383401:18384893:Fas3	4.71393	3.42012	0	3.42973	4.26914	2.38646	0	3.1902	3.39659	7.62247	6.01351
circ:chr3R:26848660:26849549:Lerp	4.71393	0	11.9656	6.85946	2.37174	11.9323	4.57678	11.6974	0	6.53355	3.00675
circ:chr3R:26855572:26856297:Lerp	6.28524	0	3.98853	4.11567	7.11523	9.54584	2.74607	7.44379	5.94404	10.8892	6.01351
circ:chr3R:27232472:27233681:CG31064	9.42785	11.4004	13.9598	15.0908	13.7561	19.0917	14.6457	41.4725	19.5304	23.9563	19.5439
circ:chr3R:27388454:27389766:side	0	3.42012	11.9656	6.17351	4.74349	10.7391	0	9.57059	0	5.44462	1.50338
circ:chr3R:27643814:27645410:tau	0	0	5.98279	3.42973	5.69218	5.96615	1.83071	5.31699	5.94404	5.44462	8.26857
circ:chr3R:27972920:27974342:betaTub97EF	0	0	0	2.74378	4.26914	5.96615	0	4.25359	3.39659	0	0
circ:chr3R:28333708:28334707:larp	26.7123	13.6805	21.9369	28.8097	37.4735	50.1156	43.0217	28.7118	27.1727	31.5788	24.054
circ:chr3R:29181158:29181872:jus	17.2844	0	29.9139	10.9751	11.3844	15.512	9.15355	18.0778	24.6253	21.7785	19.5439
circ:chr3R:29500718:29501488:Trc8	9.42785	0	5.98279	17.1486	10.91	13.1255	15.561	20.2046	9.34063	15.2449	19.5439
circ:chr3R:29640228:29642263:Dop1R2	21.9983	3.42012	5.98279	17.8346	15.6535	22.6714	13.7303	15.951	17.8321	17.4228	11.2753
circ:chr3R:30800037:30800963:wts	17.2844	13.6805	0	17.8346	17.5509	4.77292	20.1378	20.2046	22.0778	16.3339	21.0473
circ:chr3R:31091685:31092543:CG11317	0	0	0	1.37189	0.948697	0	7.32284	6.38039	5.09489	7.62247	6.01351
circ:chr3R:31160957:31163635:stops	10.9992	0	0	17.8346	19.4483	13.1255	16.4764	20.2046	25.4744	27.2231	21.799
circ:chr3R:31160957:31166459:stops	10.9992	2.28008	3.98853	8.23135	12.3331	7.15938	11.8996	14.8876	20.3796	14.156	18.7922
circ:chr3R:31864596:31866436:heph	9.42785	2.28008	9.97131	6.17351	3.79479	10.7391	2.74607	11.6974	4.24574	10.8892	1.50338
circ:chr3R:31864596:31881871:heph	0	0	0	3.42973	4.26914	5.96615	0	2.1268	0	0	0
circ:chr3R:31975447:31975965:heph	0	0	0	1.37189	1.42305	0	3.66142	4.25359	6.79318	8.71139	7.51688
circ:chr3R:31959034:31979619:heph	0	2.28008	0	5.48756	4.26914	5.96615	8.2382	7.44379	6.79318	10.8892	8.26857
circ:chr3R:31969755:31979619:heph	4.71393	2.28008	0	8.23135	4.26914	8.35261	0	3.1902	5.09489	5.44462	9.77195
circ:chr3R:31975447:31979619:heph	4.71393	3.42012	3.98853	5.48756	5.69218	2.38646	4.57678	6.38039	5.94404	4.3557	5.26182
circ:chr3R:32010576:32011102:heph	0	3.42012	0	3.42973	4.26914	0	1.83071	0	3.39659	5.44462	6.01351
circ:chr4:72320:72862:pan	72.2802	33.0611	69.7992	76.8259	74.4727	73.9802	97.0276	109.53	78.9708	94.7364	82.6857
circ:chr4:72320:75165:pan	3.14262	4.56015	3.98853	6.17351	7.58958	9.54584	10.0689	11.6974	7.64233	14.156	9.02026
circ:chr4:72320:82746:pan	0	5.70019	7.97705	5.48756	7.11523	10.7391	0	4.25359	11.8881	8.71139	9.02026
circ:chr4:72320:87166:pan	72.2802	49.0217	41.8795	98.0902	71.1523	68.0141	114.419	72.3111	87.4622	101.27	99.2228
circ:chr4:72320:94615:pan	62.8524	41.0414	55.8394	61.7351	49.3323	52.5021	67.7363	64.8673	98.5012	100.181	99.9745
circ:chr4:72320:95002:pan	9.42785	2.28008	9.97131	0	6.64088	11.9323	9.15355	7.44379	4.24574	19.6006	8.26857
circ:chr4:72320:99475:pan	12.5705	0	0	9.60324	9.96132	7.15938	8.2382	18.0778	15.2847	15.2449	11.2753
circ:chr4:75067:87166:pan	25.1409	17.1006	19.9426	29.4957	27.9866	20.2849	19.2225	24.4582	26.3236	37.0234	35.3293
circ:chr4:75067:94615:pan	3.14262	2.28008	0	14.4049	12.8074	4.77292	5.49213	2.1268	4.24574	6.53355	5.26182
circ:chr4:82637:94615:pan	0	0	0	2.74378	1.89739	5.96615	0	0	0	0	0
circ:chr4:94112:99475:pan	6.28524	0	0	9.60324	8.53827	7.15938	5.49213	5.31699	5.09489	3.26677	2.25506
circ:chr4:94137:99475:pan	4.71393	0	0	4.80162	7.58958	9.54584	1.83071	4.25359	3.39659	0	3.00675
circ:chr4:94422:95002:pan	20.427	5.70019	17.9484	24.0081	24.1918	29.8307	14.6457	24.4582	22.927	26.1342	21.0473
circ:chr4:94422:97975:pan	15.7131	4.56015	5.98279	26.7519	17.0765	19.0917	6.40749	14.8876	11.8881	10.8892	11.2753
circ:chr4:94422:99475:pan	69.1376	27.3609	49.8566	56.9335	60.2423	48.9224	57.6674	81.8817	81.5182	67.5133	68.4036
circ:chr4:234264:234345:CG1674	3.14262	0	0	2.05784	1.42305	2.38646	3.66142	2.1268	3.39659	4.3557	6.01351
circ:chr4:234264:236475:CG1674	0	0	0	2.05784	0	2.38646	3.66142	2.1268	4.24574	4.3557	3.00675
circ:chr4:236394:240833:CG1674	0	0	0	3.42973	1.42305	2.38646	6.40749	5.31699	2.54744	7.62247	5.26182
circ:chr4:362303:366762:Hcf	10.9992	0	5.98279	11.6611	2.84609	3.57969	5.49213	13.8242	25.4744	18.5117	15.7855
circ:chr4:449923:450509:CaMKI	226.269	70.6824	432.755	207.156	135.664	278.023	106.181	257.342	166.433	233.03	139.814
circ:chr4:450241:450509:CaMKI	40.854	7.98027	91.7361	29.4957	27.0379	35.7969	19.2225	34.0288	31.4185	22.8674	24.8057
circ:chr4:515581:524512:zfh2	3.14262	0	0	0	0	0	2.74607	0	9.34063	5.44462	4.51013
circ:chr4:521472:523104:zfh2	0	0	3.98853	11.6611	11.3844	11.9323	9.15355	7.44379	5.09489	6.53355	5.26182
circ:chr4:521472:524512:zfh2	15.7131	3.42012	9.97131	5.48756	9.96132	7.15938	1.83071	9.57059	9.34063	5.44462	6.76519
circ:chr4:521472:526520:zfh2	87.9933	28.501	61.8221	100.834	88.7032	89.4922	100.689	71.2477	94.2554	87.1139	84.1891
circ:chr4:524330:526520:zfh2	26.7123	13.6805	9.97131	28.1238	22.2944	23.8646	27.4607	40.4092	19.5304	21.7785	26.3091
circ:chr4:529677:535880:zfh2	0	0	0	4.80162	4.26914	5.96615	2.74607	2.1268	1.6983	0	3.75844
circ:chr4:529692:535880:zfh2	20.427	6.84023	9.97131	24.694	24.6661	17.8984	26.5453	10.634	23.7761	20.6896	22.5506
circ:chr4:611284:613795:Eph	4.71393	2.28008	0	8.91729	8.06393	9.54584	5.49213	2.1268	3.39659	2.17785	2.25506
circ:chr4:619636:621872:Eph	6.28524	2.28008	0	0	2.84609	3.57969	7.32284	9.57059	18.6813	27.2231	15.0338
circ:chr4:680439:681135:CG11360	9.42785	3.42012	0	15.7767	19.4483	22.6714	16.4764	14.8876	14.4355	10.8892	14.2821
circ:chr4:710916:714512:ey	0	6.84023	3.98853	13.033	12.3331	3.57969	7.32284	17.0144	8.49148	9.80032	9.02026
circ:chr4:735514:737909:bt	67.5663	22.8008	59.8279	59.6773	43.1657	65.6276	67.7363	91.4523	56.8929	89.2918	58.6317
circ:chr4:736818:737909:bt	84.8507	37.6213	103.702	48.7021	39.8453	45.3427	86.9587	109.53	133.316	135.027	115.76
circ:chr4:737735:737909:bt	133.561	67.2623	85.7533	128.958	121.908	93.0719	163.849	99.9595	107.842	92.5586	105.236
circ:chr4:938331:939117:mGluR	76.9941	35.3412	107.69	56.2475	41.2683	95.4584	94.2816	154.193	110.389	141.56	105.988
circ:chr4:938331:940717:mGluR	0	0	0	2.74378	2.84609	5.96615	0	2.1268	5.09489	4.3557	3.75844
circ:chr4:992065:997883:toy	4.71393	6.84023	0	4.11567	3.32044	0	6.40749	5.31699	22.0778	16.3339	27.0608
circ:chr4:992065:998705:toy	56.5671	35.3412	41.8795	34.2973	29.4096	59.6615	52.1752	72.3111	65.3844	87.1139	59.3834
circ:chr4:992065:1004618:toy	28.2836	18.2406	25.9254	26.0659	23.7174	19.0917	40.2756	24.4582	41.6082	44.6459	42.0945
circ:chr4:996511:997883:toy	9.42785	4.56015	13.9598	17.1486	13.7561	14.3188	9.15355	24.4582	22.0778	20.6896	17.2888
circ:chr4:996511:998705:toy	25.1409	18.2406	65.8107	41.1567	23.2431	56.0818	25.6299	58.4869	38.2117	43.557	41.3429
circ:chr4:996511:1004618:toy	6.28524	7.98027	3.98853	14.4049	14.7048	7.15938	14.6457	15.951	17.8321	17.4228	9.77195
circ:chr4:1003716:1004618:toy	0	0	0	4.11567	4.74349	4.77292	4.57678	7.44379	2.54744	5.44462	3.75844
circ:chr4:1004157:1004618:toy	32.9975	36.4812	43.8738	34.2973	33.6788	32.2172	32.9528	43.5993	49.2506	51.1794	48.8597
circ:chr4:1069914:1070418:apolpp	6.28524	4.56015	0	4.80162	2.84609	2.38646	10.0689	6.38039	6.79318	10.8892	13.5304
circ:chr4:1069965:1070418:apolpp	0	0	0	3.42973	2.84609	2.38646	0	5.31699	4.24574	5.44462	4.51013
circ:chr4:1070388:1070946:apolpp	0	0	0	0	1.42305	0	0	0	3.39659	4.3557	3.75844
circ:chr4:1071174:1071582:apolpp	9.42785	5.70019	0	4.11567	4.26914	2.38646	2.74607	11.6974	6.79318	6.53355	9.02026
circ:chr4:1092258:1095832:sv	4.71393	3.42012	0	3.42973	8.06393	2.38646	6.40749	9.57059	6.79318	8.71139	12.7787
circ:chr4:1095575:1102099:sv	9.42785	2.28008	19.9426	13.033	10.91	21.4781	9.15355	34.0288	28.0219	32.6677	23.3023
circ:chr4:1129434:1130586:CG11155	117.848	58.142	87.7476	113.181	82.5367	95.4584	150.118	144.622	181.718	177.495	171.385
circ:chr4:1129434:1134072:CG11155	6.28524	0	0	0	1.89739	2.38646	6.40749	0	8.49148	10.8892	11.2753
circ:chr4:1164881:1166852:Kif3C	6.28524	0	3.98853	9.60324	5.69218	8.35261	19.2225	12.7608	25.4744	20.6896	22.5506
circ:chr4:1233128:1233510:Cadps	6.28524	2.28008	11.9656	6.85946	8.53827	13.1255	2.74607	11.6974	5.09489	9.80032	5.26182
circ:chr4:1233128:1234799:Cadps	12.5705	6.84023	3.98853	18.5205	20.397	16.7052	17.3917	23.3948	23.7761	30.4899	20.2956
circ:chr4:1233128:1241897:Cadps	0	4.56015	0	4.11567	4.26914	0	7.32284	7.44379	3.39659	3.26677	3.00675
circ:chr4:1247101:1249019:Cadps	0	0	0	4.80162	6.16653	3.57969	15.561	9.57059	11.0389	4.3557	8.26857
circ:chr4:1247101:1250883:Cadps	86.422	29.641	107.69	77.5118	69.2549	99.0381	94.2816	118.037	109.54	136.116	99.2228
circ:chr4:1247101:1255998:Cadps	15.7131	5.70019	35.8967	17.8346	21.82	17.8984	35.6989	37.219	58.5912	71.869	51.8665
circ:chr4:1247101:1262093:Cadps	0	0	0	3.42973	3.79479	10.7391	2.74607	2.1268	1.6983	4.3557	0
circ:chr4:1247101:1262579:Cadps	3.14262	0	0	4.80162	7.58958	3.57969	1.83071	4.25359	4.24574	6.53355	6.01351
circ:chr4:1247101:1265409:Cadps	26.7123	9.12031	21.9369	13.033	13.7561	16.7052	21.0532	18.0778	28.871	34.8456	42.0945
circ:chr4:1248302:1248836:Cadps	37.7114	23.9408	87.7476	51.4459	44.5888	53.6953	44.8524	84.0085	67.9318	111.07	71.4104
circ:chr4:1261951:1265409:Cadps	67.5663	35.3412	37.891	41.8427	35.1018	32.2172	57.6674	62.7405	86.6131	74.0468	72.9138
circ:chr4:1264655:1265409:Cadps	3.14262	0	5.98279	0	3.32044	0	0	4.25359	6.79318	7.62247	5.26182
circ:chr2L:19600857:19611626:Lar	12.5705	2.28008	13.9598	9.60324	6.64088	3.57969	6.40749	12.7608	16.1338	18.5117	10.5236
circ:chr2L:19600857:19644635:Lar	0	0	0	0	0	0	3.66142	2.1268	4.24574	5.44462	4.51013
circ:chr4:1279022:1295900:NA	0	0	5.98279	1.37189	0.948697	3.57969	0	5.31699	5.09489	6.53355	4.51013
circ:chr4:1279022:1296098:NA	0	0	0	1.37189	1.89739	0	0	8.50719	15.2847	16.3339	19.5439
circ:chr4:1295362:1296098:NA	4.71393	0	0	1.37189	0	0	1.83071	0	4.24574	6.53355	8.26857
circ:chr2L:19644267:19644635:NA	0	0	3.98853	4.11567	1.89739	5.96615	0	3.1902	0	4.3557	2.25506
circ:chr4:185826:186840:Abcd1	14.1418	5.70019	19.9426	19.2065	16.1279	13.1255	12.815	12.7608	8.49148	14.156	21.0473
circ:chr4:187996:191386:Abcd1	3.14262	3.42012	5.98279	3.42973	0.948697	0	3.66142	6.38039	5.09489	8.71139	10.5236
circ:chr4:281723:282738:Syt7	7.85655	2.28008	3.98853	7.5454	8.53827	8.35261	3.66142	10.634	10.1898	9.80032	8.26857
circ:chr4:302241:302526:Syt7	7.85655	9.12031	11.9656	10.9751	6.16653	5.96615	2.74607	15.951	5.94404	14.156	6.01351
circ:chr2L:19714888:19715953:NA	12.5705	3.42012	31.9082	36.3551	18.9739	48.9224	5.49213	34.0288	4.24574	5.44462	3.00675
circ:chr4:382122:382408:dati	0	0	0	4.80162	2.84609	7.15938	0	2.1268	4.24574	5.44462	0
circ:chr4:390424:391544:dati	80.1368	42.1814	39.8853	91.9167	69.7292	78.7532	105.266	73.3745	91.708	63.1576	80.4306
circ:chr4:473146:474768:Asator	32.9975	21.6607	39.8853	47.3302	36.0505	44.1495	51.2599	42.5359	33.9659	44.6459	51.8665
circ:chr4:474959:477102:Asator	10.9992	0	3.98853	15.7767	9.01262	10.7391	7.32284	19.1412	20.3796	9.80032	8.26857
circ:chr4:480034:481704:Asator	9.42785	3.42012	9.97131	8.91729	12.8074	11.9323	10.9843	6.38039	12.7372	11.9782	14.2821
circ:chr4:600749:604252:onecut	0	0	0	2.74378	3.79479	5.96615	0	3.1902	2.54744	3.26677	6.76519
circ:chr4:638965:640736:Ekar	18.8557	17.1006	17.9484	21.9503	18.9739	27.4443	29.2914	27.6484	31.4185	33.7567	24.054
circ:chr4:639014:640736:Ekar	65.995	28.501	41.8795	48.0162	33.2044	35.7969	45.7678	59.5503	66.2335	59.8908	54.8732
circ:chr4:639014:644155:Ekar	0	6.84023	0	11.6611	10.91	8.35261	18.3071	5.31699	12.7372	6.53355	13.5304
circ:chr4:820452:823618:Sox102F	6.28524	2.28008	3.98853	8.23135	5.69218	7.15938	7.32284	4.25359	8.49148	6.53355	6.76519
circ:chr4:822336:823618:Sox102F	0	5.70019	0	1.37189	4.74349	0	5.49213	4.25359	7.64233	2.17785	5.26182
circ:chr4:823500:827924:Sox102F	0	2.28008	0	4.80162	3.79479	4.77292	4.57678	4.25359	7.64233	9.80032	2.25506
circ:chr4:882616:883641:unc-13	12.5705	9.12031	27.9197	16.4627	17.0765	7.15938	12.815	20.2046	17.8321	15.2449	14.2821
circ:chr4:882960:903471:unc-13	7.85655	2.28008	7.97705	11.6611	9.01262	8.35261	6.40749	14.8876	11.8881	5.44462	12.027
circ:chr4:898392:903471:unc-13	12.5705	12.5404	35.8967	23.3221	24.6661	10.7391	37.5296	21.268	45.854	57.713	48.108
circ:chr4:918323:921199:eIF4G1	0	0	0	4.11567	3.32044	9.54584	8.2382	3.1902	1.6983	2.17785	4.51013
circ:chr4:925082:926661:eIF4G1	10.9992	10.2603	13.9598	13.033	19.4483	13.1255	28.376	21.268	19.5304	23.9563	17.2888
circ:chr4:953512:955050:4E-T	61.2811	22.8008	59.8279	42.5286	36.9992	54.8886	43.0217	92.5157	86.6131	93.6475	70.6587
circ:chr4:1022241:1023680:PlexA	219.983	134.525	153.558	163.255	130.92	168.245	246.231	178.651	232.667	215.607	187.17
circ:chr4:1043467:1045248:CaMKII	4.71393	0	0	5.48756	3.79479	15.512	3.66142	5.31699	5.09489	0	3.75844
circ:chr2L:19925382:19926512:sick	4.71393	0	0	6.85946	2.37174	3.57969	0	0	5.94404	5.44462	5.26182
circ:chr2L:19925382:19929354:sick	9.42785	0	0	8.23135	8.06393	7.15938	10.9843	14.8876	12.7372	10.8892	14.2821
circ:chr4:1070748:1070923:NA	7.85655	0	3.98853	6.17351	5.69218	0	3.66142	7.44379	3.39659	5.44462	4.51013
circ:chr2L:20069047:20069514:bwa	6.28524	3.42012	0	5.48756	4.26914	4.77292	1.83071	6.38039	3.39659	5.44462	3.75844
circ:chr4:1072858:1073310:NA	0	3.42012	7.97705	5.48756	1.89739	4.77292	3.66142	8.50719	5.09489	15.2449	18.0405
circ:chr2L:20332304:20332313:spir	9.42785	2.28008	3.98853	8.91729	5.69218	4.77292	6.40749	6.38039	3.39659	3.26677	5.26182
circ:chr4:1074666:1075079:NA	3.14262	0	0	4.11567	5.69218	4.77292	0	10.634	0	2.17785	1.50338
circ:chr2L:20334080:20336549:spir	6.28524	3.42012	0	7.5454	7.11523	4.77292	1.83071	7.44379	9.34063	8.71139	9.77195
circ:chr2L:20334620:20336549:spir	3.14262	0	5.98279	10.9751	5.21783	8.35261	3.66142	5.31699	1.6983	2.17785	2.25506
circ:chr4:1080256:1083273:Actbeta	0	0	3.98853	4.80162	6.64088	2.38646	10.9843	3.1902	13.5864	11.9782	13.5304
circ:chr4:1119936:1120801:Cals	32.9975	7.98027	17.9484	17.8346	13.7561	9.54584	28.376	18.0778	26.3236	34.8456	36.081
circ:chr4:1117850:1121622:Cals	0	2.28008	11.9656	16.4627	15.6535	20.2849	8.2382	7.44379	3.39659	14.156	9.77195
circ:chr4:1172942:1175123:pho	9.42785	0	0	4.11567	1.89739	2.38646	2.74607	0	3.39659	5.44462	3.75844
circ:chr2L:20339244:20340112:spir	4.71393	0	11.9656	4.80162	3.32044	5.96615	2.74607	12.7608	5.94404	8.71139	4.51013
circ:chr2L:20339244:20345259:spir	4.71393	0	0	6.17351	4.26914	4.77292	6.40749	8.50719	7.64233	3.26677	2.25506
circ:chr2L:20360012:20360812:RtGEF	15.7131	0	9.97131	10.2892	10.4357	5.96615	7.32284	14.8876	6.79318	17.4228	9.02026
circ:chrX:737168:741876:sdk	7.85655	2.28008	3.98853	7.5454	9.48697	14.3188	13.7303	11.6974	7.64233	8.71139	12.027
circ:chr2L:20420318:20421117:Arpc2	6.28524	0	0	10.2892	5.21783	7.15938	2.74607	3.1902	1.6983	0	3.75844
circ:chrX:741690:746115:sdk	3.14262	0	0	4.80162	1.89739	4.77292	0	0	0	5.44462	1.50338
circ:chrX:1042259:1045697:su(w[a])	7.85655	2.28008	13.9598	2.74378	3.79479	9.54584	1.83071	2.1268	5.09489	7.62247	2.25506
circ:chr2L:20431923:20432729:CG31688	48.7106	20.5207	29.9139	42.5286	38.4222	41.763	64.9902	48.9163	71.3284	59.8908	78.9273
circ:chrX:1413417:1414685:futsch	72.2802	6.84023	51.8508	44.5865	40.794	63.2412	47.5985	69.1209	47.5523	59.8908	47.3564
circ:chr2L:20648188:20648248:Uhg3	174.415	44.4615	211.392	124.842	133.292	138.415	124.488	158.446	165.584	204.718	160.11
circ:chrX:2521560:2521608:NA	69.1376	25.0808	111.679	32.2394	23.7174	32.2172	26.5453	39.3458	29.7202	39.2013	28.5642
circ:chrX:2641124:2642093:sgg	12.5705	11.4004	13.9598	14.4049	16.6022	22.6714	17.3917	19.1412	23.7761	15.2449	16.5371
circ:chrX:2671120:2671822:sgg	3.14262	0	0	7.5454	4.74349	5.96615	2.74607	10.634	5.09489	3.26677	15.0338
circ:chrX:2671120:2673618:sgg	43.9967	7.98027	25.9254	50.76	34.6274	45.3427	35.6989	51.0431	27.1727	43.557	38.3361
circ:chrX:2672913:2673618:sgg	29.8549	7.98027	33.9025	31.5535	20.397	26.2511	36.6142	42.5359	36.5134	51.1794	36.8327
circ:chrX:2690591:2690609:per	64.4237	20.5207	77.7763	74.7681	47.4349	108.584	33.8681	59.5503	53.4963	72.9579	51.8665
circ:chrX:3189221:3246685:dnc	6.28524	5.70019	0	8.91729	9.48697	8.35261	10.0689	7.44379	7.64233	9.80032	11.2753
circ:chrX:3197984:3199644:dnc	0	3.42012	3.98853	10.2892	6.64088	5.96615	7.32284	10.634	13.5864	0	10.5236
circ:chrX:3244734:3246685:dnc	12.5705	6.84023	17.9484	21.9503	18.9739	21.4781	14.6457	20.2046	26.3236	34.8456	30.0675
circ:chrX:3384386:3385300:NA	18.8557	3.42012	9.97131	17.1486	12.8074	9.54584	12.815	14.8876	20.3796	11.9782	13.5304
circ:chrX:3645303:3656817:AstA-R1	0	0	3.98853	5.48756	1.89739	0	3.66142	0	4.24574	4.3557	5.26182
circ:chrX:3655580:3656817:AstA-R1	10.9992	0	9.97131	6.85946	5.21783	5.96615	3.66142	9.57059	5.09489	3.26677	9.77195
circ:chrX:3692952:3693932:Mnt	15.7131	5.70019	0	31.5535	20.397	16.7052	16.4764	17.0144	14.4355	19.6006	20.2956
circ:chrX:3721375:3724871:Tlk	0	0	0	0	1.89739	0	3.66142	3.1902	4.24574	6.53355	3.00675
circ:chrX:3783676:3784441:Tlk	14.1418	0	7.97705	8.23135	4.26914	4.77292	10.0689	12.7608	9.34063	6.53355	1.50338
circ:chrX:4082793:4086250:CG43689	0	0	0	5.48756	3.32044	4.77292	1.83071	2.1268	3.39659	4.3557	2.25506
circ:chr2L:21124134:21125439:NA	4.71393	3.42012	0	10.2892	11.8587	11.9323	2.74607	4.25359	7.64233	0	4.51013
circ:chr2L:21124134:21126374:NA	0	0	3.98853	4.80162	4.26914	7.15938	1.83071	2.1268	0	0	0
circ:chrX:4349003:4349712:norpA	32.9975	6.84023	27.9197	22.6362	18.9739	34.6037	11.8996	22.3314	23.7761	20.6896	28.5642
circ:chrX:4354470:4357880:norpA	0	6.84023	0	3.42973	4.26914	2.38646	4.57678	5.31699	0	2.17785	2.25506
circ:chrX:4450687:4451030:bi	0	0	7.97705	8.23135	3.32044	5.96615	3.66142	3.1902	6.79318	8.71139	3.00675
circ:chrX:4723177:4725194:Proc-R	14.1418	4.56015	3.98853	10.9751	11.3844	13.1255	7.32284	23.3948	10.1898	19.6006	15.0338
circ:chrX:4898407:4899452:CG42594	3.14262	0	0	8.23135	5.21783	8.35261	6.40749	6.38039	3.39659	0	6.76519
circ:chrX:5091776:5091783:NA	15.7131	7.98027	23.9312	20.5784	17.5509	25.0578	13.7303	28.7118	22.927	20.6896	21.799
circ:chrX:5171087:5171093:NA	9.42785	12.5404	7.97705	10.2892	11.3844	8.35261	11.8996	7.44379	11.0389	6.53355	12.027
circ:chr2L:21127849:21129082:NA	15.7131	5.70019	7.97705	8.23135	8.06393	9.54584	11.8996	11.6974	9.34063	14.156	13.5304
circ:chrX:5239425:5240382:NA	0	0	0	1.37189	2.84609	7.15938	0	5.31699	3.39659	8.71139	8.26857
circ:chrX:5239425:5243486:NA	0	0	9.97131	4.11567	3.32044	4.77292	0	2.1268	3.39659	4.3557	2.25506
circ:chrX:5351828:5353004:SK	14.1418	9.12031	29.9139	36.3551	21.82	34.6037	30.2067	40.4092	38.2117	43.557	39.0878
circ:chrX:5383062:5383646:SK	9.42785	0	7.97705	18.5205	13.7561	13.1255	0	8.50719	7.64233	5.44462	3.75844
circ:chrX:5383062:5388377:SK	6.28524	2.28008	0	17.8346	17.5509	20.2849	3.66142	11.6974	7.64233	4.3557	5.26182
circ:chrX:5396183:5396600:SK	4.71393	3.42012	31.9082	7.5454	7.58958	21.4781	3.66142	10.634	9.34063	11.9782	9.77195
circ:chrX:5396183:5398762:SK	0	2.28008	3.98853	4.80162	3.32044	2.38646	0	0	8.49148	6.53355	12.027
circ:chrX:5398064:5398762:SK	10.9992	2.28008	3.98853	12.347	11.3844	17.8984	2.74607	4.25359	3.39659	6.53355	2.25506
circ:chrX:5820559:5820571:CG15765	14.1418	6.84023	17.9484	10.2892	7.11523	14.3188	6.40749	10.634	10.1898	11.9782	6.76519
circ:chrX:6320488:6320998:CG15894	17.2844	5.70019	13.9598	28.8097	14.2305	21.4781	17.3917	37.219	15.2847	16.3339	26.3091
circ:chrX:6323688:6327932:CG15894	3.14262	0	0	5.48756	2.37174	4.77292	4.57678	0	0	0	1.50338
circ:chr2L:21219633:21221786:CG8677	14.1418	5.70019	0	15.7767	17.0765	8.35261	14.6457	9.57059	8.49148	11.9782	6.76519
circ:chrX:6630704:6631105:pigs	7.85655	0	9.97131	6.85946	9.96132	11.9323	2.74607	10.634	7.64233	15.2449	9.77195
circ:chrX:6644561:6645338:pigs	15.7131	2.28008	27.9197	14.4049	13.2818	16.7052	10.0689	15.951	20.3796	21.7785	12.7787
circ:chrX:6664999:6665686:Ctr1A	6.28524	4.56015	3.98853	23.3221	12.8074	0	14.6457	12.7608	7.64233	16.3339	6.76519
circ:chrX:6709378:6709896:CG14441	10.9992	7.98027	5.98279	15.7767	17.0765	17.8984	6.40749	3.1902	9.34063	7.62247	9.02026
circ:chrX:6772226:6772894:Coq7	0	0	0	1.37189	0.948697	4.77292	2.74607	0	11.0389	5.44462	11.2753
circ:chrX:7232363:7233229:CG9650	7.85655	3.42012	9.97131	6.85946	10.4357	4.77292	8.2382	13.8242	3.39659	6.53355	6.76519
circ:chrX:7645779:7646979:ct	4.71393	3.42012	0	6.17351	6.64088	0	4.57678	7.44379	11.0389	8.71139	9.02026
circ:chrX:7662111:7663554:ct	32.9975	22.8008	19.9426	43.9005	36.9992	28.6375	50.3445	46.7895	45.0048	50.0905	33.0743
circ:chrX:7662645:7663554:ct	0	2.28008	0	5.48756	2.37174	3.57969	1.83071	0	4.24574	6.53355	3.75844
circ:chrX:7836791:7837487:CARPA	10.9992	6.84023	17.9484	15.0908	13.2818	10.7391	7.32284	7.44379	5.94404	15.2449	9.02026
circ:chr2L:21273323:21274429:CG8671	10.9992	12.5404	27.9197	28.8097	24.1918	16.7052	23.7992	19.1412	26.3236	20.6896	30.8192
circ:chr2L:21273323:21275806:CG8671	9.42785	11.4004	9.97131	18.5205	16.1279	11.9323	9.15355	12.7608	12.7372	16.3339	13.5304
circ:chrX:8191811:8192161:sdt	29.8549	20.5207	35.8967	27.4378	19.4483	46.536	8.2382	44.6627	33.1168	47.9127	19.5439
circ:chrX:8191811:8204303:sdt	7.85655	0	9.97131	8.23135	5.69218	3.57969	0	8.50719	12.7372	11.9782	6.76519
circ:chrX:8204172:8210680:sdt	9.42785	9.12031	11.9656	13.7189	6.64088	11.9323	5.49213	9.57059	20.3796	27.2231	9.77195
circ:chrX:8208796:8210680:sdt	18.8557	11.4004	21.9369	37.0411	29.4096	31.024	39.3603	35.0922	39.0608	21.7785	37.5844
circ:chrX:8223627:8224047:sdt	39.2827	9.12031	21.9369	29.4957	29.4096	26.2511	5.49213	43.5993	16.1338	41.3791	30.8192
circ:chrX:8223627:8228098:sdt	3.14262	4.56015	11.9656	8.23135	3.79479	2.38646	5.49213	7.44379	12.7372	3.26677	12.7787
circ:chrX:8235588:8237428:sdt	3.14262	4.56015	7.97705	6.17351	3.79479	10.7391	5.49213	12.7608	4.24574	3.26677	6.01351
circ:chrX:8318741:8318764:NA	3.14262	2.28008	9.97131	8.91729	11.8587	4.77292	8.2382	2.1268	10.1898	7.62247	11.2753
circ:chrX:8531524:8532464:Nrg	18.8557	2.28008	9.97131	21.9503	18.4996	15.512	20.1378	29.7752	27.1727	38.1123	22.5506
circ:chrX:8583656:8583668:CG12065	84.8507	51.3017	65.8107	82.9994	69.7292	82.3329	78.7205	86.1353	97.652	80.5804	96.2161
circ:chr2L:21311752:21312208:crc	4.71393	0	7.97705	4.80162	4.74349	7.15938	2.74607	9.57059	12.7372	14.156	19.5439
circ:chrX:8999379:9002117:rdgA	6.28524	0	0	4.11567	4.74349	3.57969	10.0689	4.25359	17.8321	11.9782	10.5236
circ:chr2L:21382018:21385397:nrv3	3.14262	0	7.97705	6.17351	5.21783	3.57969	9.15355	2.1268	8.49148	7.62247	6.76519
circ:chr2L:21384454:21385397:nrv3	0	0	0	4.11567	2.84609	2.38646	3.66142	4.25359	6.79318	3.26677	5.26182
circ:chrX:9293905:9295639:lz	4.71393	2.28008	0	5.48756	1.89739	7.15938	3.66142	3.1902	2.54744	8.71139	5.26182
circ:chrX:9811787:9812156:CARPB	42.4253	19.3807	97.7189	95.3464	66.4088	134.835	33.8681	107.403	52.6472	78.4025	57.88
circ:chrX:9811787:9832542:CARPB	0	0	0	3.42973	5.69218	3.57969	2.74607	12.7608	5.09489	5.44462	9.02026
circ:chrX:9811787:9836806:CARPB	7.85655	3.42012	0	10.9751	2.84609	8.35261	18.3071	6.38039	11.8881	20.6896	15.0338
circ:chrX:9836313:9836806:CARPB	0	0	0	4.80162	4.26914	4.77292	0	8.50719	5.09489	5.44462	4.51013
circ:chrX:10122055:10123204:RhoU	0	4.56015	0	2.74378	2.37174	8.35261	1.83071	0	1.6983	3.26677	3.00675
circ:chrX:10221865:10224505:CG34408	0	2.28008	0	4.11567	2.37174	5.96615	4.57678	3.1902	2.54744	0	2.25506
circ:chrX:10224918:10226655:CG34408	20.427	9.12031	49.8566	18.5205	19.9226	32.2172	8.2382	21.268	27.1727	30.4899	21.0473
circ:chr2L:21634419:21635731:Ac3	0	0	0	4.11567	3.79479	5.96615	1.83071	3.1902	4.24574	2.17785	4.51013
circ:chrX:10699256:10701121:X11Lbeta	3.14262	2.28008	3.98853	6.17351	2.84609	3.57969	13.7303	5.31699	14.4355	9.80032	9.02026
circ:chrX:11372769:11372777:dlg1	12.5705	10.2603	7.97705	11.6611	10.4357	11.9323	5.49213	4.25359	11.8881	6.53355	12.7787
circ:chrX:11376841:11383112:dlg1	3.14262	5.70019	11.9656	4.80162	4.74349	0	7.32284	7.44379	9.34063	19.6006	15.0338
circ:chrX:11381855:11383112:dlg1	10.9992	3.42012	7.97705	5.48756	8.06393	7.15938	3.66142	12.7608	11.8881	8.71139	12.7787
circ:chrX:11381855:11387933:dlg1	3.14262	2.28008	3.98853	8.91729	4.74349	2.38646	6.40749	9.57059	18.6813	22.8674	16.5371
circ:chrX:11394222:11396103:dlg1	0	0	0	2.05784	0	0	7.32284	6.38039	7.64233	8.71139	9.77195
circ:chrX:11394222:11398822:dlg1	0	0	0	3.42973	1.42305	2.38646	0	2.1268	3.39659	4.3557	4.51013
circ:chrX:11395239:11396103:dlg1	196.414	70.6824	121.65	189.321	147.048	215.975	319.459	271.167	258.99	265.698	257.077
circ:chrX:11395239:11396571:dlg1	4.71393	3.42012	3.98853	15.0908	9.48697	8.35261	6.40749	10.634	8.49148	16.3339	9.02026
circ:chrX:11395239:11399816:dlg1	3.14262	0	0	8.23135	7.11523	2.38646	4.57678	5.31699	2.54744	9.80032	8.26857
circ:chrX:11395239:11400832:dlg1	26.7123	7.98027	31.9082	40.4708	36.9992	33.4104	24.7146	39.3458	32.2676	43.557	43.5979
circ:chrX:11397824:11398822:dlg1	120.991	62.7021	101.707	301.816	256.148	361.549	235.246	188.222	168.98	145.916	160.861
circ:chrX:11397824:11400832:dlg1	4.71393	0	0	6.17351	6.16653	5.96615	7.32284	3.1902	4.24574	6.53355	12.7787
circ:chr2L:1690116:1690755:chinmo	3.14262	0	0	5.48756	8.53827	5.96615	3.66142	6.38039	1.6983	4.3557	4.51013
circ:chrX:11550476:11551347:Drak	0	2.28008	0	6.17351	4.74349	5.96615	0	3.1902	0	0	4.51013
circ:chrX:11680843:11689543:bif	3.14262	0	0	5.48756	6.16653	2.38646	6.40749	0	4.24574	6.53355	9.77195
circ:chrX:11687461:11689543:bif	9.42785	0	9.97131	2.05784	1.89739	0	4.57678	3.1902	5.94404	5.44462	3.75844
circ:chrX:11696402:11699406:PhKgamma	12.5705	3.42012	3.98853	10.9751	3.32044	7.15938	6.40749	4.25359	3.39659	4.3557	2.25506
circ:chrX:11793442:11795186:CkIIbeta	3.14262	2.28008	7.97705	3.42973	3.79479	7.15938	1.83071	2.1268	2.54744	3.26677	5.26182
circ:chrX:12285500:12287054:Ten-a	3.14262	0	5.98279	7.5454	2.84609	7.15938	3.66142	7.44379	3.39659	2.17785	2.25506
circ:chrX:12316763:12317405:Ten-a	14.1418	7.98027	27.9197	17.8346	14.2305	34.6037	6.40749	27.6484	12.7372	22.8674	11.2753
circ:chrX:12316763:12319427:Ten-a	10.9992	3.42012	9.97131	21.2643	12.8074	21.4781	1.83071	10.634	8.49148	8.71139	9.77195
circ:chrX:12316763:12322459:Ten-a	0	0	7.97705	2.74378	4.26914	9.54584	0	2.1268	3.39659	0	0
circ:chrX:12475639:12475997:CG42258	4.71393	2.28008	9.97131	6.85946	4.26914	14.3188	1.83071	13.8242	5.94404	5.44462	6.01351
circ:chrX:12607697:12608865:Sec16	7.85655	6.84023	17.9484	6.17351	5.21783	7.15938	17.3917	28.7118	34.8151	50.0905	33.0743
circ:chrX:12607697:12608954:Sec16	9.42785	0	3.98853	6.17351	5.21783	10.7391	8.2382	7.44379	11.0389	9.80032	12.027
circ:chrX:12607697:12609159:Sec16	0	0	0	2.05784	0	0	2.74607	0	6.79318	7.62247	9.02026
circ:chrX:12607697:12609348:Sec16	6.28524	6.84023	0	7.5454	9.01262	7.15938	9.15355	8.50719	12.7372	10.8892	9.77195
circ:chrX:12635731:12640839:Tomosyn	10.9992	5.70019	5.98279	2.05784	7.11523	2.38646	9.15355	8.50719	11.0389	6.53355	11.2753
circ:chrX:12643872:12644767:Tomosyn	23.5696	10.2603	31.9082	17.8346	11.3844	14.3188	17.3917	26.585	28.0219	41.3791	24.054
circ:chrX:12648536:12649050:Tomosyn	0	0	11.9656	14.4049	15.6535	10.7391	11.8996	14.8876	14.4355	14.156	9.77195
circ:chrX:12648536:12649182:Tomosyn	0	0	5.98279	16.4627	18.4996	8.35261	6.40749	4.25359	5.94404	3.26677	6.76519
circ:chr2L:1694223:1695874:chinmo	3.14262	2.28008	9.97131	3.42973	4.26914	10.7391	1.83071	4.25359	2.54744	2.17785	1.50338
circ:chrX:13031714:13032916:rad	12.5705	6.84023	33.9025	24.694	12.8074	20.2849	16.4764	39.3458	31.4185	34.8456	26.3091
circ:chrX:13031714:13073088:rad	0	0	3.98853	6.17351	4.74349	0	5.49213	5.31699	6.79318	0	4.51013
circ:chrX:13072227:13073088:rad	7.85655	2.28008	5.98279	3.42973	2.37174	5.96615	2.74607	7.44379	6.79318	6.53355	5.26182
circ:chrX:13373862:13374385:CG1640	17.2844	4.56015	15.9541	17.1486	11.3844	31.024	2.74607	20.2046	7.64233	10.8892	9.02026
circ:chrX:13520517:13521183:Neto	4.71393	3.42012	17.9484	12.347	3.32044	11.9323	1.83071	10.634	2.54744	8.71139	5.26182
circ:chrX:13575901:13577664:NA	0	0	0	6.17351	5.69218	0	3.66142	2.1268	11.8881	4.3557	5.26182
circ:chrX:13649376:13650067:NFAT	39.2827	11.4004	13.9598	34.9832	40.3196	29.8307	43.0217	35.0922	50.9489	47.9127	65.3969
circ:chrX:13649654:13650067:NFAT	12.5705	6.84023	0	19.2065	12.3331	7.15938	10.0689	12.7608	16.1338	17.4228	21.0473
circ:chrX:13654783:13656034:NFAT	3.14262	0	3.98853	3.42973	1.89739	4.77292	1.83071	7.44379	3.39659	2.17785	2.25506
circ:chrX:13767786:13770142:rdgB	4.71393	6.84023	0	6.85946	9.48697	3.57969	7.32284	6.38039	5.09489	7.62247	6.01351
circ:chrX:13767786:13773978:rdgB	4.71393	0	9.97131	4.80162	5.21783	5.96615	1.83071	0	1.6983	6.53355	2.25506
circ:chrX:13806531:13808494:inaE	0	0	5.98279	12.347	12.3331	13.1255	6.40749	10.634	11.0389	10.8892	6.01351
circ:chr2L:21688473:21701938:nolo	0	4.56015	0	7.5454	4.26914	9.54584	1.83071	13.8242	5.94404	9.80032	9.77195
circ:chr2L:21688473:21704603:nolo	3.14262	2.28008	3.98853	2.74378	1.42305	3.57969	4.57678	4.25359	10.1898	4.3557	6.76519
circ:chrX:14971098:14971798:eag	18.8557	4.56015	9.97131	11.6611	7.11523	13.1255	19.2225	12.7608	16.983	19.6006	24.8057
circ:chrX:14971434:15000828:eag	3.14262	2.28008	5.98279	0	1.42305	0	3.66142	3.1902	3.39659	4.3557	4.51013
circ:chrX:14995792:14996706:eag	0	0	0	7.5454	2.37174	5.96615	10.0689	5.31699	7.64233	10.8892	13.5304
circ:chrX:14997933:15000828:eag	3.14262	0	0	3.42973	4.74349	5.96615	4.57678	8.50719	3.39659	4.3557	4.51013
circ:chrX:15097455:15101172:Rab3-GEF	6.28524	5.70019	11.9656	13.033	10.4357	10.7391	12.815	11.6974	11.8881	8.71139	13.5304
circ:chrX:15097455:15109893:Rab3-GEF	4.71393	2.28008	7.97705	7.5454	11.3844	7.15938	20.1378	6.38039	10.1898	8.71139	8.26857
circ:chrX:15099812:15101172:Rab3-GEF	12.5705	2.28008	13.9598	12.347	6.64088	10.7391	6.40749	10.634	14.4355	16.3339	10.5236
circ:chr2L:21708986:21709485:nolo	3.14262	2.28008	0	2.74378	3.32044	0	1.83071	0	4.24574	4.3557	5.26182
circ:chrX:15305828:15311216:gce	10.9992	6.84023	3.98853	7.5454	8.53827	7.15938	3.66142	9.57059	15.2847	19.6006	15.0338
circ:chrX:15310377:15311216:gce	43.9967	18.2406	31.9082	30.8675	23.2431	33.4104	54.9213	60.6137	37.3625	42.468	29.3158
circ:chr2L:21710563:21711410:nolo	14.1418	0	13.9598	4.11567	4.26914	10.7391	0	12.7608	4.24574	9.80032	7.51688
circ:chr2L:21712768:21717672:nolo	6.28524	0	11.9656	8.23135	11.3844	13.1255	6.40749	20.2046	15.2847	34.8456	16.5371
circ:chr2L:21712768:21725445:nolo	0	0	0	2.74378	0	4.77292	2.74607	0	8.49148	8.71139	4.51013
circ:chrX:15741602:15741610:NA	28.2836	4.56015	9.97131	14.4049	18.4996	10.7391	19.2225	10.634	23.7761	10.8892	20.2956
circ:chrX:15819595:15820553:sd	7.85655	0	9.97131	4.80162	2.84609	4.77292	3.66142	7.44379	6.79318	4.3557	7.51688
circ:chr2L:21716324:21717672:nolo	98.9925	49.0217	169.512	52.8178	35.5761	76.3667	47.5985	119.101	95.9537	149.183	82.6857
circ:chr2L:21719513:21725445:nolo	0	0	13.9598	6.85946	2.37174	2.38646	1.83071	9.57059	7.64233	14.156	5.26182
circ:chrX:15892827:15902332:shi	0	3.42012	5.98279	1.37189	2.37174	0	3.66142	4.25359	1.6983	0	4.51013
circ:chr2L:21727005:21727573:nolo	80.1368	33.0611	75.782	57.6194	38.8966	60.8547	57.6674	99.9595	85.7639	101.27	93.2093
circ:chr2L:21727005:21728235:nolo	6.28524	5.70019	0	9.60324	8.06393	8.35261	4.57678	6.38039	6.79318	7.62247	8.26857
circ:chrX:16065401:16067799:dpr18	0	3.42012	0	10.2892	5.69218	4.77292	0	11.6974	0	2.17785	5.26182
circ:chrX:16280885:16281503:eas	3.14262	0	0	6.17351	5.69218	7.15938	1.83071	0	0	2.17785	0
circ:chrX:17188991:17193035:baz	7.85655	5.70019	13.9598	9.60324	11.3844	11.9323	8.2382	6.38039	12.7372	15.2449	9.77195
circ:chrX:17720586:17721615:raskol	20.427	7.98027	47.8623	22.6362	11.8587	20.2849	2.74607	36.1556	22.0778	42.468	20.2956
circ:chrX:18372030:18373455:CrebB	136.704	38.7613	153.558	119.355	96.7671	155.12	172.087	169.08	152.847	194.917	151.089
circ:chrX:18566695:18567636:Bx	10.9992	2.28008	0	6.17351	9.48697	8.35261	0	8.50719	7.64233	7.62247	6.01351
circ:chrX:18953525:18953918:CG43759	10.9992	4.56015	5.98279	10.2892	5.21783	14.3188	1.83071	5.31699	3.39659	3.26677	4.51013
circ:chrX:18953525:18987257:CG43759	10.9992	14.8205	15.9541	24.694	16.1279	22.6714	5.49213	12.7608	10.1898	7.62247	4.51013
circ:chrX:19082141:19082165:CG14191	4.71393	2.28008	7.97705	4.80162	3.32044	15.512	12.815	21.268	17.8321	28.312	24.054
circ:chrX:19464192:19466221:kek5	18.8557	4.56015	15.9541	24.694	16.1279	22.6714	9.15355	14.8876	11.0389	15.2449	16.5371
circ:chrX:19526840:19527834:CoRest	17.2844	6.84023	13.9598	54.8756	41.7427	46.536	58.5827	44.6627	41.6082	18.5117	39.8395
circ:chrX:20453079:20453088:tbc	3.14262	0	0	4.80162	5.69218	2.38646	5.49213	4.25359	5.94404	3.26677	5.26182
circ:chrX:21060494:21061557:bves	6.28524	3.42012	3.98853	2.05784	4.26914	4.77292	13.7303	3.1902	14.4355	7.62247	15.0338
circ:chrX:21060521:21060533:bves	42.4253	20.5207	35.8967	44.5865	37.4735	35.7969	29.2914	30.8386	45.0048	47.9127	43.5979
circ:chrX:21266421:21266433:NA	9.42785	6.84023	3.98853	13.033	13.2818	8.35261	10.0689	10.634	16.983	13.0671	9.02026
circ:chrX:21376119:21381063:slgA	10.9992	5.70019	7.97705	15.7767	10.4357	16.7052	6.40749	18.0778	5.94404	6.53355	3.75844
circ:chr2L:22924981:22927765:lt	0	0	0	0	0.948697	0	0	3.1902	3.39659	6.53355	3.00675
circ:chrX:22457426:22458260:Usp2	7.85655	0	5.98279	13.033	12.3331	20.2849	29.2914	14.8876	19.5304	13.0671	22.5506
circ:chrX:22463538:22465522:Usp2	0	2.28008	0	10.2892	11.3844	5.96615	9.15355	6.38039	1.6983	3.26677	3.75844
circ:chr2L:22927437:22927765:lt	4.71393	10.2603	9.97131	10.9751	11.8587	5.96615	2.74607	15.951	6.79318	7.62247	8.26857
circ:chr2L:22927437:22927903:lt	43.9967	30.781	39.8853	61.0492	55.9731	45.3427	33.8681	57.4235	28.871	30.4899	32.3226
circ:chrX:22493480:22494275:l(1)G0196	28.2836	10.2603	9.97131	19.8924	15.6535	10.7391	37.5296	55.2967	46.7031	57.713	51.1148
circ:chrX:22493480:22496861:l(1)G0196	0	0	3.98853	4.80162	1.42305	0	0	4.25359	6.79318	7.62247	3.00675
circ:chrX:22493480:22503740:l(1)G0196	21.9983	12.5404	31.9082	14.4049	21.3457	14.3188	30.2067	39.3458	45.854	55.5351	49.6114
circ:chrX:22507107:22507965:l(1)G0196	0	0	0	0	0.948697	0	1.83071	5.31699	8.49148	11.9782	7.51688
circ:chrX:22866050:22868001:CG42346	6.28524	3.42012	19.9426	13.7189	9.48697	14.3188	6.40749	10.634	19.5304	15.2449	17.2888
circ:chrX:22876803:22880555:CG42346	0	2.28008	0	9.60324	7.11523	21.4781	1.83071	3.1902	2.54744	6.53355	1.50338
circ:chrX:23030189:23030853:zyd	6.28524	4.56015	19.9426	13.7189	20.397	17.8984	10.0689	29.7752	28.0219	14.156	15.7855
circ:chrX:289040:290596:CG13375	29.8549	18.2406	25.9254	23.3221	18.4996	8.35261	21.0532	27.6484	22.0778	21.7785	24.054
circ:chrX:893221:894305:CG43867	3.14262	6.84023	3.98853	16.4627	9.01262	2.38646	7.32284	10.634	8.49148	5.44462	10.5236
circ:chrX:1233802:1234279:CG3638	0	0	3.98853	4.80162	6.64088	7.15938	3.66142	3.1902	5.94404	4.3557	5.26182
circ:chrX:1251171:1252096:Atf3	10.9992	5.70019	9.97131	17.8346	13.2818	13.1255	10.0689	11.6974	11.8881	18.5117	16.5371
circ:chrX:1675318:1677317:CG32809	3.14262	5.70019	5.98279	6.85946	9.96132	0	14.6457	13.8242	39.91	42.468	36.081
circ:chrX:1675599:1677317:CG32809	3.14262	6.84023	9.97131	10.2892	9.96132	4.77292	14.6457	22.3314	38.2117	28.312	28.5642
circ:chrX:1675666:1677317:CG32809	6.28524	0	0	8.91729	12.3331	4.77292	12.815	14.8876	39.0608	33.7567	35.3293
circ:chrX:1676788:1677317:CG32809	6.28524	0	3.98853	13.033	9.48697	8.35261	0	3.1902	1.6983	0	0
circ:chrX:1683096:1684745:CG32809	28.2836	10.2603	31.9082	19.8924	12.3331	17.8984	10.0689	17.0144	13.5864	19.6006	13.5304
circ:chrX:1749696:1750484:Scgdelta	4.71393	6.84023	0	2.05784	0.948697	5.96615	5.49213	6.38039	5.94404	5.44462	6.76519
circ:chrX:2372590:2375250:PsGEF	0	0	0	6.17351	3.32044	8.35261	1.83071	2.1268	0	0	6.01351
circ:chrX:2955947:2957257:rst	21.9983	2.28008	27.9197	7.5454	7.58958	14.3188	0	19.1412	8.49148	16.3339	9.77195
circ:chrX:3519824:3524031:DIP-alpha	3.14262	2.28008	3.98853	6.17351	5.21783	2.38646	6.40749	9.57059	7.64233	7.62247	6.76519
circ:chr2L:1741659:1742260:CG17646	45.568	13.6805	33.9025	94.6605	78.2675	112.164	63.1595	65.9307	31.4185	39.2013	48.108
circ:chr2L:1741659:1743779:CG17646	12.5705	3.42012	23.9312	44.5865	27.9866	53.6953	38.4449	47.8529	28.0219	26.1342	33.826
circ:chr2L:1741659:1746029:CG17646	3.14262	0	0	6.17351	4.74349	10.7391	6.40749	6.38039	5.94404	8.71139	8.26857
circ:chrX:4472562:4472572:lncRNA:CR32773	4.71393	5.70019	9.97131	10.9751	8.06393	5.96615	6.40749	7.44379	10.1898	6.53355	9.02026
circ:chrX:4674366:4676572:fzr	6.28524	4.56015	5.98279	11.6611	13.7561	7.15938	12.815	11.6974	6.79318	10.8892	12.027
circ:chrX:4927649:4930065:CG44774	0	0	0	2.74378	1.89739	0	7.32284	3.1902	11.0389	5.44462	5.26182
circ:chrX:5177423:5177437:NA	6.28524	0	0	6.17351	9.01262	2.38646	13.7303	0	10.1898	8.71139	8.26857
circ:chrX:5629396:5633465:OtopLa	0	0	0	2.74378	5.21783	4.77292	1.83071	4.25359	0	0	2.25506
circ:chrX:5761168:5762681:MAPk-Ak2	17.2844	4.56015	23.9312	18.5205	9.96132	7.15938	16.4764	25.5216	33.9659	27.2231	24.054
circ:chrX:6118117:6126857:Ca-alpha1T	20.427	7.98027	5.98279	9.60324	11.3844	4.77292	14.6457	3.1902	20.3796	16.3339	13.5304
circ:chrX:6123388:6126857:Ca-alpha1T	0	3.42012	3.98853	7.5454	4.26914	4.77292	10.0689	2.1268	10.1898	6.53355	4.51013
circ:chrX:6120234:6132313:Ca-alpha1T	10.9992	3.42012	11.9656	11.6611	14.2305	7.15938	9.15355	12.7608	7.64233	6.53355	15.0338
circ:chrX:6123388:6132313:Ca-alpha1T	4.71393	0	0	8.23135	8.06393	7.15938	3.66142	4.25359	7.64233	3.26677	8.26857
circ:chrX:6128377:6132313:Ca-alpha1T	23.5696	10.2603	19.9426	21.9503	17.0765	16.7052	26.5453	27.6484	33.9659	39.2013	46.6047
circ:chrX:6128392:6132313:Ca-alpha1T	6.28524	0	11.9656	8.23135	9.96132	7.15938	10.0689	21.268	15.2847	25.0453	21.0473
circ:chr2L:1743076:1743087:CG17646	12.5705	14.8205	7.97705	13.033	11.8587	7.15938	21.9685	20.2046	13.5864	7.62247	16.5371
circ:chrX:6483793:6485527:CG42340	18.8557	4.56015	0	8.23135	7.58958	2.38646	17.3917	5.31699	19.5304	20.6896	12.027
circ:chrX:6559289:6559402:NA	9.42785	0	33.9025	10.2892	5.69218	11.9323	1.83071	6.38039	1.6983	9.80032	4.51013
circ:chrX:6788829:6788835:C3G	12.5705	7.98027	0	10.2892	9.48697	8.35261	7.32284	10.634	12.7372	9.80032	6.76519
circ:chrX:6976022:6977588:ogre	4.71393	0	0	8.91729	9.01262	15.512	2.74607	12.7608	4.24574	4.3557	6.01351
circ:chrX:7084598:7085978:Sxl	0	0	3.98853	9.60324	9.01262	9.54584	13.7303	11.6974	6.79318	11.9782	9.77195
circ:chrX:7090133:7090504:Sxl	4.71393	0	5.98279	1.37189	0	0	1.83071	7.44379	13.5864	14.156	8.26857
circ:chrX:7090133:7092122:Sxl	4.71393	0	0	0	2.37174	0	3.66142	4.25359	3.39659	4.3557	5.26182
circ:chrX:7090133:7092170:Sxl	0	3.42012	0	8.23135	4.26914	5.96615	5.49213	6.38039	10.1898	4.3557	8.26857
circ:chrX:7961176:7964949:sws	4.71393	2.28008	3.98853	5.48756	5.69218	2.38646	1.83071	0	9.34063	6.53355	3.75844
circ:chr2L:1743344:1743779:CG17646	0	0	0	6.85946	2.37174	7.15938	0	3.1902	0	0	1.50338
circ:chr2L:1743344:1746029:CG17646	0	2.28008	0	3.42973	4.26914	9.54584	0	2.1268	1.6983	8.71139	1.50338
circ:chrX:8301778:8307300:nAChRalpha3	3.14262	3.42012	7.97705	6.85946	3.79479	5.96615	11.8996	4.25359	4.24574	6.53355	4.51013
circ:chrX:8306644:8307300:nAChRalpha3	9.42785	2.28008	19.9426	10.2892	11.8587	8.35261	9.15355	19.1412	15.2847	9.80032	10.5236
circ:chrX:8640359:8642867:oc	29.8549	13.6805	39.8853	33.6113	30.8327	38.1834	41.191	70.1843	46.7031	69.6912	50.3631
circ:chrX:8768055:8768942:Lim1	9.42785	4.56015	47.8623	21.9503	12.3331	27.4443	13.7303	27.6484	15.2847	27.2231	21.799
circ:chrX:9096765:9098413:CG7766	6.28524	6.84023	7.97705	9.60324	11.3844	13.1255	10.0689	17.0144	12.7372	9.80032	14.2821
circ:chrX:9332453:9333622:Zdhhc8	4.71393	4.56015	17.9484	8.23135	2.84609	9.54584	8.2382	11.6974	8.49148	9.80032	16.5371
circ:chrX:9382609:9383365:mgl	4.71393	2.28008	13.9598	6.85946	3.32044	4.77292	4.57678	10.634	2.54744	6.53355	2.25506
circ:chrX:9471998:9473266:mgl	3.14262	0	0	15.7767	13.2818	8.35261	6.40749	4.25359	4.24574	9.80032	3.00675
circ:chrX:9643656:9644367:Ptpmeg2	14.1418	5.70019	5.98279	16.4627	12.3331	4.77292	10.9843	14.8876	18.6813	28.312	21.0473
circ:chrX:10060447:10061348:CG15312	9.42785	3.42012	0	11.6611	12.8074	4.77292	17.3917	10.634	16.983	10.8892	16.5371
circ:chr2L:1744922:1746029:CG17646	4.71393	0	0	23.3221	13.7561	29.8307	10.0689	6.38039	5.09489	6.53355	5.26182
circ:chrX:10242809:10255590:Hk	4.71393	0	3.98853	6.85946	7.58958	14.3188	12.815	15.951	13.5864	10.8892	8.26857
circ:chrX:10242833:10255590:Hk	0	0	3.98853	6.85946	6.16653	5.96615	2.74607	5.31699	2.54744	2.17785	5.26182
circ:chrX:10254002:10255590:Hk	0	0	3.98853	2.74378	1.89739	2.38646	3.66142	5.31699	4.24574	6.53355	6.76519
circ:chrX:10420830:10424954:CG32683	7.85655	4.56015	3.98853	10.9751	7.58958	13.1255	10.9843	6.38039	5.94404	16.3339	6.01351
circ:chrX:10519347:10519777:spri	9.42785	4.56015	0	10.9751	8.53827	4.77292	4.57678	8.50719	10.1898	7.62247	6.76519
circ:chrX:10519347:10523561:spri	6.28524	3.42012	11.9656	11.6611	9.96132	10.7391	7.32284	7.44379	11.8881	10.8892	6.76519
circ:chrX:10519347:10523564:spri	31.4262	7.98027	31.9082	35.6692	26.5635	38.1834	25.6299	41.4725	36.5134	30.4899	26.3091
circ:chrX:10575389:10576156:spri	15.7131	6.84023	17.9484	51.4459	42.6914	26.2511	37.5296	45.7261	30.5693	18.5117	39.8395
circ:chrX:10813248:10814093:Imp	9.42785	3.42012	5.98279	6.85946	7.58958	3.57969	16.4764	22.3314	16.1338	11.9782	13.5304
circ:chrX:11222018:11226078:CG44422	0	5.70019	0	3.42973	6.16653	5.96615	6.40749	4.25359	3.39659	2.17785	3.75844
circ:chrX:11224116:11226078:CG44422	4.71393	3.42012	0	6.85946	5.69218	15.512	8.2382	6.38039	5.09489	6.53355	8.26857
circ:chrX:11435382:11436396:Evi5	3.14262	0	5.98279	4.80162	3.32044	9.54584	2.74607	2.1268	0	0	3.00675
circ:chr2L:1842898:1848213:wry	4.71393	2.28008	0	3.42973	5.69218	2.38646	4.57678	5.31699	7.64233	8.71139	4.51013
circ:chrX:11814696:11815539:CG1578	31.4262	9.12031	13.9598	47.3302	38.4222	46.536	43.937	48.9163	39.0608	50.0905	45.853
circ:chrX:11948627:11950157:cac	10.9992	2.28008	11.9656	8.91729	7.11523	9.54584	9.15355	17.0144	12.7372	13.0671	6.76519
circ:chrX:11946494:11954281:cac	6.28524	2.28008	3.98853	7.5454	5.21783	2.38646	3.66142	2.1268	3.39659	5.44462	6.01351
circ:chrX:11948627:11954281:cac	0	4.56015	0	7.5454	5.69218	3.57969	6.40749	9.57059	5.09489	7.62247	6.76519
circ:chrX:11962229:11969214:cac	6.28524	7.98027	0	2.74378	3.32044	2.38646	4.57678	8.50719	5.09489	7.62247	13.5304
circ:chrX:11971458:11972243:cac	7.85655	3.42012	0	6.85946	5.69218	8.35261	4.57678	9.57059	7.64233	8.71139	5.26182
circ:chrX:11962019:11973484:cac	0	3.42012	5.98279	2.74378	4.26914	4.77292	3.66142	4.25359	5.09489	6.53355	1.50338
circ:chrX:11970330:11973484:cac	12.5705	6.84023	5.98279	28.8097	25.1405	17.8984	15.561	10.634	6.79318	4.3557	11.2753
circ:chrX:11954098:11979155:cac	0	0	0	6.17351	7.11523	4.77292	3.66142	2.1268	3.39659	0	0
circ:chrX:12730933:12732400:Smr	58.1384	43.3215	77.7763	65.1648	47.4349	53.6953	47.5985	74.4379	61.9878	55.5351	66.1486
circ:chrX:12732351:12741641:Smr	3.14262	2.28008	11.9656	6.17351	5.21783	11.9323	2.74607	10.634	5.09489	0	5.26182
circ:chrX:12812169:12832340:Pde9	6.28524	0	11.9656	5.48756	3.79479	0	1.83071	2.1268	7.64233	5.44462	6.76519
circ:chrX:12829709:12832340:Pde9	76.9941	33.0611	83.759	51.4459	49.3323	39.3766	38.4449	38.2824	56.8929	68.6022	56.3766
circ:chrX:12829709:12850810:Pde9	4.71393	0	0	10.2892	3.79479	0	3.66142	3.1902	5.94404	8.71139	8.26857
circ:chrX:13081512:13083098:hep	43.9967	26.2209	53.8451	65.1648	42.6914	62.0479	61.3288	75.5013	62.8369	87.1139	75.1688
circ:chrX:13085595:13087140:hep	36.1401	22.8008	55.8394	50.76	36.0505	76.3667	30.2067	46.7895	32.2676	40.2902	24.054
circ:chrX:13264916:13270642:HDAC4	7.85655	3.42012	5.98279	8.23135	7.58958	3.57969	12.815	18.0778	8.49148	8.71139	10.5236
circ:chrX:13269827:13270642:HDAC4	3.14262	0	0	4.11567	4.26914	4.77292	0	0	1.6983	0	2.25506
circ:chr2L:227371:231034:kis	83.2794	59.282	57.8336	84.3713	71.6266	85.9125	94.2816	73.3745	73.0267	83.8472	75.9205
circ:chr2L:230537:231034:kis	6.28524	2.28008	5.98279	8.91729	6.64088	10.7391	4.57678	7.44379	8.49148	5.44462	7.51688
circ:chrX:13596375:13597404:up	0	0	0	6.85946	5.21783	5.96615	0	7.44379	0	2.17785	1.50338
circ:chrX:13750315:13752027:Pdcd4	9.42785	2.28008	0	9.60324	5.69218	9.54584	16.4764	9.57059	22.927	10.8892	22.5506
circ:chrX:13834814:13837757:AMPdeam	0	0	0	0	3.32044	2.38646	2.74607	5.31699	3.39659	6.53355	6.01351
circ:chrX:13883235:13885500:mamo	7.85655	0	7.97705	4.11567	2.84609	9.54584	2.74607	3.1902	6.79318	10.8892	8.26857
circ:chrX:13967269:13968073:mamo	42.4253	19.3807	41.8795	40.4708	32.7301	32.2172	43.937	56.3601	56.0438	54.4462	57.1283
circ:chrX:13967269:13986074:mamo	3.14262	3.42012	0	8.91729	10.4357	4.77292	7.32284	9.57059	8.49148	6.53355	12.7787
circ:chrX:13985213:13986074:mamo	4.71393	0	3.98853	8.23135	6.16653	7.15938	13.7303	9.57059	7.64233	8.71139	9.02026
circ:chrX:14793125:14796122:rut	7.85655	6.84023	0	13.033	11.8587	14.3188	19.2225	9.57059	11.0389	4.3557	7.51688
circ:chrX:15073340:15074374:Lsd-2	86.422	25.0808	135.61	72.0243	52.1783	137.221	24.7146	113.784	28.0219	60.9798	39.8395
circ:chrX:15073936:15074374:Lsd-2	9.42785	0	25.9254	16.4627	16.1279	45.3427	6.40749	36.1556	9.34063	14.156	16.5371
circ:chrX:15371511:15372208:acj6	6.28524	0	7.97705	4.80162	4.26914	7.15938	1.83071	2.1268	3.39659	3.26677	4.51013
circ:chrX:15392369:15400814:Cngl	102.135	55.8619	83.759	98.7762	87.2801	84.7193	118.081	108.467	125.674	136.116	115.76
circ:chrX:15410831:15411103:Cngl	0	0	9.97131	3.42973	2.84609	15.512	0	2.1268	0	0	2.25506
circ:chrX:15410831:15421628:Cngl	3.14262	0	0	6.85946	5.69218	0	2.74607	0	6.79318	5.44462	9.02026
circ:chrX:15419962:15421628:Cngl	14.1418	9.12031	5.98279	19.8924	18.4996	19.0917	19.2225	17.0144	24.6253	25.0453	21.799
circ:chrX:15420355:15421628:Cngl	3.14262	11.4004	7.97705	21.9503	18.0252	8.35261	15.561	10.634	15.2847	15.2449	20.2956
circ:chrX:15539405:15539926:Ac13E	7.85655	11.4004	0	15.0908	15.6535	11.9323	18.3071	9.57059	17.8321	14.156	19.5439
circ:chrX:15589624:15590953:Chsy	4.71393	2.28008	7.97705	21.9503	13.2818	20.2849	10.9843	7.44379	10.1898	10.8892	9.02026
circ:chrX:15936798:15937031:Stim	20.427	4.56015	79.7705	15.7767	11.8587	28.6375	16.4764	35.0922	38.2117	51.1794	47.3564
circ:chrX:15959802:15960912:mmd	6.28524	5.70019	25.9254	17.1486	9.48697	10.7391	7.32284	5.31699	11.8881	8.71139	12.7787
circ:chr2L:1851691:1854308:wry	10.9992	2.28008	21.9369	14.4049	9.48697	15.512	11.8996	19.1412	6.79318	16.3339	10.5236
circ:chrX:16482625:16483859:para	0	0	0	6.85946	2.37174	4.77292	3.66142	6.38039	0	3.26677	2.25506
circ:chrX:16486717:16489853:para	9.42785	3.42012	15.9541	3.42973	10.91	10.7391	2.74607	18.0778	7.64233	7.62247	8.26857
circ:chrX:16492446:16500569:para	4.71393	6.84023	7.97705	10.2892	7.58958	4.77292	7.32284	12.7608	10.1898	7.62247	5.26182
circ:chrX:16471213:16504298:para	14.1418	9.12031	25.9254	7.5454	6.64088	16.7052	8.2382	15.951	11.0389	16.3339	10.5236
circ:chrX:16481325:16504298:para	14.1418	6.84023	11.9656	10.9751	9.01262	16.7052	4.57678	13.8242	10.1898	5.44462	7.51688
circ:chrX:16482625:16504298:para	0	0	9.97131	4.80162	4.26914	3.57969	2.74607	8.50719	6.79318	4.3557	3.75844
circ:chrX:16486340:16504298:para	23.5696	18.2406	35.8967	26.0659	19.4483	31.024	21.0532	43.5993	18.6813	30.4899	22.5506
circ:chrX:16486379:16504298:para	12.5705	6.84023	3.98853	9.60324	9.96132	7.15938	6.40749	3.1902	6.79318	18.5117	6.01351
circ:chrX:16488986:16504298:para	4.71393	4.56015	9.97131	9.60324	12.8074	5.96615	2.74607	5.31699	6.79318	13.0671	8.26857
circ:chrX:16492446:16504298:para	14.1418	14.8205	21.9369	11.6611	15.1792	13.1255	16.4764	24.4582	26.3236	37.0234	23.3023
circ:chrX:16477448:16506439:para	3.14262	0	11.9656	11.6611	4.74349	9.54584	1.83071	6.38039	0	4.3557	1.50338
circ:chrX:16486340:16506439:para	9.42785	14.8205	5.98279	4.11567	7.58958	4.77292	9.15355	18.0778	8.49148	10.8892	5.26182
circ:chrX:16492446:16506439:para	3.14262	2.28008	11.9656	2.05784	1.42305	2.38646	4.57678	4.25359	5.09489	5.44462	3.00675
circ:chrX:16503989:16506439:para	7.85655	9.12031	0	15.0908	21.3457	10.7391	10.0689	6.38039	11.0389	6.53355	6.01351
circ:chrX:16503989:16509704:para	3.14262	0	0	4.80162	3.79479	0	2.74607	3.1902	3.39659	5.44462	4.51013
circ:chrX:16503989:16514184:para	37.7114	18.2406	19.9426	43.9005	27.5122	33.4104	34.7835	31.902	42.4574	37.0234	42.8462
circ:chr2L:462257:464941:CG4297	0	0	0	0	1.42305	0	2.74607	0	5.09489	5.44462	5.26182
circ:chrX:16743336:16743363:goe	12.5705	6.84023	3.98853	6.85946	4.26914	10.7391	7.32284	6.38039	5.94404	9.80032	6.01351
circ:chrX:16744613:16745953:goe	17.2844	17.1006	29.9139	36.3551	26.5635	36.9901	31.1221	45.7261	36.5134	43.557	41.3429
circ:chrX:17463592:17464948:CG43658	0	0	0	3.42973	2.84609	4.77292	4.57678	8.50719	2.54744	0	0
circ:chrX:17532850:17534656:CG43658	26.7123	10.2603	23.9312	19.8924	19.4483	17.8984	28.376	32.9654	15.2847	27.2231	27.8125
circ:chrX:17684114:17684682:chas	0	0	7.97705	0	3.32044	7.15938	0	7.44379	5.94404	15.2449	10.5236
circ:chrX:17684114:17695614:chas	3.14262	0	0	4.11567	2.37174	3.57969	4.57678	3.1902	3.39659	6.53355	4.51013
circ:chrX:17877420:17878516:mnb	3.14262	0	0	2.05784	2.84609	0	5.49213	7.44379	8.49148	6.53355	10.5236
circ:chrX:17940719:17941157:Sh	3.14262	5.70019	3.98853	8.23135	10.91	14.3188	9.15355	20.2046	12.7372	7.62247	12.7787
circ:chrX:17940719:17941160:Sh	0	3.42012	0	6.17351	4.26914	0	4.57678	10.634	5.94404	3.26677	8.26857
circ:chrX:18039084:18040383:Sh	28.2836	7.98027	15.9541	30.8675	27.0379	16.7052	34.7835	46.7895	36.5134	56.6241	42.0945
circ:chrX:18105978:18106710:wupA	9.42785	0	15.9541	5.48756	1.89739	5.96615	1.83071	10.634	1.6983	2.17785	6.76519
circ:chrX:18636613:18637786:Rip11	3.14262	0	5.98279	10.2892	9.48697	0	4.57678	7.44379	7.64233	2.17785	6.76519
circ:chrX:18713356:18713950:CCKLR-17D1	14.1418	2.28008	9.97131	11.6611	8.53827	9.54584	9.15355	21.268	11.8881	8.71139	6.76519
circ:chrX:18794959:18797469:bnb	26.7123	7.98027	17.9484	16.4627	16.1279	16.7052	20.1378	28.7118	38.2117	47.9127	36.081
circ:chrX:19519166:19520827:Idh3a	4.71393	2.28008	0	2.74378	2.84609	3.57969	2.74607	3.1902	7.64233	4.3557	3.75844
circ:chrX:19575357:19577594:Tao	3.14262	9.12031	19.9426	13.033	11.3844	8.35261	16.4764	15.951	13.5864	22.8674	15.0338
circ:chrX:19628238:19628245:e(y)3	14.1418	9.12031	13.9598	11.6611	9.48697	7.15938	11.8996	13.8242	13.5864	13.0671	14.2821
circ:chrX:19632636:19636469:e(y)3	0	2.28008	0	2.74378	4.74349	0	6.40749	5.31699	8.49148	4.3557	2.25506
circ:chrX:20026704:20028938:Dop2R	7.85655	2.28008	15.9541	4.80162	2.37174	5.96615	1.83071	8.50719	11.8881	5.44462	9.02026
circ:chrX:20310277:20315949:CG1504	12.5705	2.28008	33.9025	17.8346	6.64088	14.3188	6.40749	23.3948	16.1338	22.8674	12.027
circ:chrX:20420860:20420975:NA	17.2844	0	21.9369	22.6362	27.5122	16.7052	43.0217	15.951	11.8881	13.0671	15.7855
circ:chrX:20487007:20491394:RhoGAP19D	9.42785	4.56015	0	11.6611	5.69218	0	4.57678	8.50719	14.4355	6.53355	13.5304
circ:chrX:20490546:20491394:RhoGAP19D	0	0	0	2.74378	4.26914	4.77292	1.83071	4.25359	2.54744	8.71139	3.75844
circ:chrX:20803312:20804208:shakB	0	0	5.98279	3.42973	5.69218	4.77292	0	0	3.39659	0	0
circ:chrX:20792354:20805983:shakB	6.28524	6.84023	3.98853	3.42973	9.96132	3.57969	7.32284	4.25359	16.1338	9.80032	10.5236
circ:chrX:20916834:20917473:shakB	3.14262	4.56015	0	5.48756	5.21783	0	10.9843	2.1268	4.24574	4.3557	9.77195
circ:chrX:21211079:21211799:Mnr	20.427	12.5404	25.9254	32.2394	25.1405	34.6037	18.3071	24.4582	19.5304	25.0453	13.5304
circ:chr2L:1014003:1014060:IA-2	10.9992	0	27.9197	12.347	3.32044	15.512	3.66142	7.44379	0	5.44462	3.75844
circ:chrX:22984595:22986568:NA	21.9983	12.5404	55.8394	34.9832	28.9353	32.2172	32.9528	37.219	31.4185	45.7348	39.8395
circ:chrX:22985304:22986568:NA	75.4228	18.2406	87.7476	76.8259	59.7679	70.4006	94.2816	85.0719	86.6131	108.892	86.4441
circ:chrX:22990167:22994003:NA	0	3.42012	0	3.42973	5.21783	14.3188	6.40749	3.1902	3.39659	4.3557	4.51013
circ:chrX:23086545:23087506:NA	0	0	0	0	1.42305	0	0	2.1268	4.24574	4.3557	7.51688
circ:chrX:23087303:23090413:NA	0	0	5.98279	2.74378	4.74349	4.77292	0	0	2.54744	0	1.50338
circ:chrX:23088714:23090413:NA	39.2827	39.9014	75.782	37.0411	37.9479	44.1495	28.376	57.4235	39.0608	69.6912	49.6114
circ:chrY_CP007111v1_random:11184:27902:NA	12.5705	0	5.98279	7.5454	2.84609	5.96615	1.83071	5.31699	9.34063	3.26677	4.51013
circ:chrY_CP007111v1_random:11184:27929:NA	292.263	121.984	364.95	222.932	192.586	256.544	252.638	296.688	237.761	264.609	221.748
circ:chr2L:1061233:1062213:S	6.28524	2.28008	7.97705	16.4627	12.3331	5.96615	9.15355	3.1902	2.54744	4.3557	5.26182
circ:chr2L:1087694:1088106:CG4629	7.85655	2.28008	9.97131	13.033	10.91	10.7391	4.57678	14.8876	13.5864	11.9782	10.5236
circ:chr2L:1116440:1117516:Pino	0	0	5.98279	5.48756	5.21783	4.77292	0	2.1268	1.6983	0	0
circ:chr2L:1595059:1596421:Rab3GAP1	4.71393	0	0	2.74378	3.32044	3.57969	0	6.38039	4.24574	4.3557	3.00675
circ:chr2L:1909668:1910149:Wdr62	3.14262	3.42012	0	2.05784	9.48697	3.57969	0	5.31699	10.1898	7.62247	7.51688
circ:chr2L:1869073:1869527:CG31663	0	0	0	6.85946	5.21783	4.77292	0	0	0	0	0
circ:chr2L:2065610:2067160:dpr3	7.85655	4.56015	11.9656	10.9751	13.2818	7.15938	9.15355	13.8242	9.34063	11.9782	14.2821
circ:chr2L:2792194:2793908:Syt1	0	0	0	4.11567	3.32044	0	4.57678	2.1268	9.34063	5.44462	6.01351
circ:chr2L:2793174:2798836:Syt1	0	0	0	4.80162	4.26914	4.77292	5.49213	7.44379	3.39659	4.3557	2.25506
circ:chr2L:2870688:2871688:Ifrd1	6.28524	6.84023	13.9598	4.11567	4.26914	9.54584	8.2382	8.50719	7.64233	20.6896	19.5439
circ:chr2L:2967117:2967125:NA	194.842	94.6232	205.409	164.627	134.715	193.303	187.648	163.763	163.036	191.651	168.378
circ:chr2L:3080650:3081268:toc	18.8557	7.98027	29.9139	11.6611	10.91	11.9323	12.815	23.3948	13.5864	16.3339	13.5304
circ:chr2L:3080650:3098065:toc	0	0	0	2.74378	2.37174	8.35261	2.74607	0	4.24574	3.26677	3.75844
circ:chr2L:3094216:3098065:toc	12.5705	5.70019	11.9656	15.7767	19.4483	17.8984	5.49213	21.268	40.7591	29.401	27.8125
circ:chr2L:3124120:3124144:toc	40.854	25.0808	57.8336	26.7519	14.2305	29.8307	21.0532	39.3458	17.8321	30.4899	22.5506
circ:chr2L:3108724:3127790:toc	0	3.42012	7.97705	4.11567	1.89739	7.15938	5.49213	0	4.24574	8.71139	4.51013
circ:chr2L:3124014:3127790:toc	3.14262	0	11.9656	5.48756	3.79479	3.57969	0	6.38039	5.09489	10.8892	8.26857
circ:chr2L:3367244:3368194:GramD1B	0	2.28008	0	2.74378	2.84609	11.9323	9.15355	3.1902	6.79318	7.62247	12.7787
circ:chr2L:3499320:3504578:tim	4.71393	4.56015	0	11.6611	8.53827	2.38646	9.15355	7.44379	7.64233	8.71139	10.5236
circ:chr2L:3638938:3640517:for	6.28524	4.56015	9.97131	9.60324	11.8587	11.9323	8.2382	10.634	11.8881	14.156	11.2753
circ:chr2L:3916780:3919794:fred	9.42785	7.98027	3.98853	5.48756	6.64088	5.96615	7.32284	9.57059	11.8881	13.0671	12.027
circ:chr2L:3929306:3930035:fred	10.9992	11.4004	19.9426	19.8924	14.7048	16.7052	10.0689	19.1412	15.2847	27.2231	11.2753
circ:chr2L:3929306:3946697:fred	0	0	0	3.42973	4.74349	8.35261	1.83071	4.25359	1.6983	2.17785	2.25506
circ:chr2L:4192632:4195100:Naprt	7.85655	6.84023	0	10.9751	9.48697	8.35261	16.4764	9.57059	12.7372	6.53355	12.027
circ:chr2L:4212416:4217976:ft	7.85655	0	5.98279	4.11567	5.69218	0	1.83071	5.31699	3.39659	4.3557	6.01351
circ:chr2L:4487448:4489113:dpy	14.1418	7.98027	29.9139	4.11567	5.21783	2.38646	10.9843	18.0778	28.0219	17.4228	17.2888
circ:chr2L:4487448:4513761:dpy	7.85655	2.28008	0	3.42973	4.74349	10.7391	2.74607	6.38039	5.09489	5.44462	9.02026
circ:chr2L:4496246:4513761:dpy	48.7106	41.0414	51.8508	47.3302	37.9479	34.6037	40.2756	37.219	34.8151	28.312	29.3158
circ:chr2L:4504776:4513761:dpy	87.9933	42.1814	59.8279	84.3713	66.4088	70.4006	91.5355	82.9451	70.4793	77.3136	73.6654
circ:chr2L:4526223:4532386:dpy	4.71393	2.28008	9.97131	13.033	11.3844	8.35261	6.40749	8.50719	8.49148	7.62247	6.01351
circ:chr2L:4530530:4548802:dpy	3.14262	0	0	5.48756	2.37174	4.77292	3.66142	0	2.54744	7.62247	5.26182
circ:chr2L:4570478:4571085:dpy	0	2.28008	0	1.37189	1.89739	3.57969	6.40749	9.57059	9.34063	2.17785	1.50338
circ:chr2L:2323382:2324256:eys	39.2827	13.6805	51.8508	23.3221	34.6274	35.7969	43.0217	59.5503	61.1387	57.713	45.1013
circ:chr2L:2323382:2327552:eys	54.9958	6.84023	21.9369	39.0989	36.5248	25.0578	35.6989	51.0431	61.1387	64.2465	50.3631
circ:chr2L:4843539:4844772:mxt	14.1418	2.28008	7.97705	18.5205	13.2818	15.512	10.0689	9.57059	23.7761	32.6677	24.8057
circ:chr2L:2338379:2341094:eys	4.71393	0	5.98279	6.17351	6.16653	7.15938	15.561	5.31699	8.49148	10.8892	8.26857
circ:chr2L:2338379:2347179:eys	4.71393	0	7.97705	8.23135	3.79479	3.57969	2.74607	5.31699	8.49148	11.9782	7.51688
circ:chr2L:5041688:5042887:CG31650	6.28524	0	0	1.37189	1.42305	0	0	2.1268	7.64233	7.62247	3.00675
circ:chr2L:5041688:5042890:CG31650	9.42785	3.42012	7.97705	8.23135	7.11523	16.7052	2.74607	15.951	21.2287	16.3339	9.77195
circ:chr2L:5077534:5079574:Pgant5	7.85655	5.70019	9.97131	4.80162	3.32044	4.77292	11.8996	5.31699	3.39659	4.3557	6.01351
circ:chr2L:2455056:2455938:dpp	3.14262	3.42012	0	8.23135	3.79479	4.77292	0	4.25359	1.6983	3.26677	0
circ:chr2L:2495373:2495888:oaf	4.71393	0	3.98853	2.05784	0.948697	0	1.83071	7.44379	3.39659	7.62247	3.75844
circ:chr2L:5274018:5275780:Nin	31.4262	14.8205	23.9312	69.2805	50.7553	59.6615	31.1221	39.3458	34.8151	38.1123	39.0878
circ:chr2L:2710498:2712136:CG31690	14.1418	2.28008	21.9369	12.347	14.7048	22.6714	7.32284	20.2046	9.34063	20.6896	8.26857
circ:chr2L:6578904:6580510:Dpp10	0	3.42012	9.97131	4.80162	3.79479	4.77292	0	7.44379	5.09489	7.62247	3.00675
circ:chr2L:6572195:6587143:Dpp10	6.28524	6.84023	3.98853	10.9751	12.8074	7.15938	9.15355	7.44379	18.6813	9.80032	12.7787
circ:chr2L:6574015:6587143:Dpp10	10.9992	7.98027	7.97705	17.8346	18.9739	19.0917	13.7303	8.50719	23.7761	7.62247	18.7922
circ:chr2L:6578904:6587143:Dpp10	6.28524	0	0	3.42973	5.21783	3.57969	1.83071	8.50719	5.09489	10.8892	7.51688
circ:chr2L:6580414:6587143:Dpp10	61.2811	26.2209	43.8738	65.8508	59.7679	73.9802	95.1969	74.4379	92.5571	90.3807	82.6857
circ:chr2L:6679985:6680542:Nhe3	4.71393	0	17.9484	8.91729	5.21783	8.35261	0	8.50719	4.24574	5.44462	3.75844
circ:chr2L:6699764:6700619:Tsp	21.9983	6.84023	33.9025	16.4627	15.6535	22.6714	11.8996	28.7118	14.4355	18.5117	18.0405
circ:chr2L:6697009:6701944:Tsp	9.42785	0	5.98279	4.80162	4.26914	5.96615	3.66142	3.1902	0	2.17785	3.75844
circ:chr2L:6699764:6701944:Tsp	10.9992	0	0	10.9751	8.53827	15.512	9.15355	14.8876	9.34063	9.80032	18.0405
circ:chr2L:7107140:7107551:Pvf3	20.427	4.56015	23.9312	15.0908	13.2818	20.2849	9.15355	20.2046	11.0389	19.6006	14.2821
circ:chr2L:7209348:7209653:CG13784	21.9983	2.28008	21.9369	17.1486	8.53827	35.7969	9.15355	27.6484	8.49148	22.8674	12.027
circ:chr2L:7227103:7231126:Ndae1	3.14262	2.28008	5.98279	8.23135	5.69218	8.35261	3.66142	4.25359	4.24574	6.53355	2.25506
circ:chr2L:7234526:7234997:Ndae1	34.5688	18.2406	25.9254	91.2308	72.101	122.903	34.7835	72.3111	21.2287	27.2231	27.0608
circ:chr2L:7234526:7236351:Ndae1	0	0	0	3.42973	3.32044	4.77292	0	0	0	0	1.50338
circ:chr2L:7234526:7237790:Ndae1	0	3.42012	0	6.85946	5.69218	2.38646	4.57678	0	8.49148	5.44462	9.02026
circ:chr2L:7643390:7646010:Slob	0	11.4004	0	13.033	14.7048	5.96615	7.32284	3.1902	14.4355	15.2449	16.5371
circ:chr2L:7655053:7656463:Slob	17.2844	7.98027	13.9598	34.9832	31.307	21.4781	16.4764	23.3948	16.1338	21.7785	21.799
circ:chr2L:7655544:7656463:Slob	15.7131	9.12031	17.9484	54.1897	36.0505	59.6615	23.7992	24.4582	10.1898	10.8892	21.0473
circ:chr2L:7953993:7954002:Snoo	36.1401	13.6805	51.8508	27.4378	23.2431	16.7052	25.6299	24.4582	25.4744	25.0453	26.3091
circ:chr2L:8175354:8175363:NA	12.5705	6.84023	17.9484	10.9751	9.48697	15.512	14.6457	7.44379	16.983	8.71139	12.027
circ:chr2L:8223824:8226606:Pvr	3.14262	0	9.97131	5.48756	15.1792	4.77292	6.40749	5.31699	5.94404	8.71139	6.76519
circ:chr2L:8244969:8246217:CG8086	3.14262	0	0	8.23135	7.11523	15.512	5.49213	4.25359	8.49148	11.9782	6.01351
circ:chr2L:8246860:8250681:CG8086	0	2.28008	0	15.0908	11.3844	10.7391	7.32284	0	0	0	3.00675
circ:chr2L:8246860:8250967:CG8086	0	0	5.98279	10.2892	10.91	7.15938	9.15355	7.44379	11.0389	14.156	11.2753
circ:chr2L:8252227:8252775:CG8086	14.1418	2.28008	0	6.85946	4.74349	4.77292	2.74607	0	1.6983	4.3557	4.51013
circ:chr2L:8283408:8284220:Btk	42.4253	10.2603	41.8795	37.0411	23.7174	38.1834	11.8996	48.9163	17.8321	32.6677	22.5506
circ:chr2L:2808979:2810643:daw	9.42785	6.84023	7.97705	17.1486	15.1792	20.2849	18.3071	10.634	8.49148	11.9782	16.5371
circ:chr2L:8734466:8735200:raw	9.42785	0	0	8.23135	9.96132	3.57969	9.15355	8.50719	3.39659	9.80032	3.75844
circ:chr2L:9055019:9055412:DIP-zeta	0	0	0	3.42973	2.37174	4.77292	2.74607	8.50719	0	4.3557	0
circ:chr2L:9286432:9286438:NA	17.2844	10.2603	19.9426	4.11567	5.21783	10.7391	7.32284	11.6974	8.49148	14.156	7.51688
circ:chr2L:9373113:9374787:Shawl	45.568	5.70019	49.8566	26.0659	25.6148	33.4104	30.2067	60.6137	37.3625	54.4462	38.3361
circ:chr2L:9405831:9406263:Shawl	17.2844	3.42012	15.9541	15.7767	12.8074	10.7391	10.9843	20.2046	11.8881	19.6006	9.77195
circ:chr2L:9551716:9556398:jp	0	0	5.98279	8.23135	4.26914	3.57969	5.49213	4.25359	12.7372	10.8892	12.7787
circ:chr2L:9555283:9556398:jp	21.9983	14.8205	39.8853	24.0081	29.4096	35.7969	32.0374	49.9797	46.7031	41.3791	48.8597
circ:chr2L:9722760:9727256:Nckx30C	9.42785	0	11.9656	14.4049	16.6022	16.7052	12.815	18.0778	13.5864	19.6006	8.26857
circ:chr2L:9732915:9733532:Nckx30C	39.2827	17.1006	65.8107	48.7021	30.8327	78.7532	21.9685	86.1353	17.8321	19.6006	17.2888
circ:chr2L:9742374:9744230:Nckx30C	0	0	3.98853	4.80162	4.26914	4.77292	10.0689	7.44379	8.49148	8.71139	6.01351
circ:chr2L:9854596:9854878:nAChRalpha6	0	0	3.98853	5.48756	3.32044	8.35261	0	8.50719	1.6983	6.53355	3.75844
circ:chr2L:9869531:9878025:nAChRalpha6	7.85655	0	3.98853	6.85946	4.74349	0	11.8996	3.1902	11.8881	13.0671	13.5304
circ:chr2L:9905874:9906443:CG13124	7.85655	11.4004	3.98853	13.7189	10.4357	7.15938	9.15355	12.7608	13.5864	18.5117	22.5506
circ:chr2L:10075220:10076265:CG44153	4.71393	0	0	6.17351	1.89739	4.77292	0	3.1902	0	0	0
circ:chr2L:10126000:10127877:CG44153	102.135	60.422	113.673	63.7929	42.6914	75.1735	59.4981	110.593	125.674	153.538	107.491
circ:chr2L:10126000:10137559:CG44153	4.71393	5.70019	11.9656	6.17351	3.32044	10.7391	7.32284	25.5216	26.3236	40.2902	25.5574
circ:chr2L:10496628:10498155:Myo31DF	4.71393	0	0	6.85946	2.84609	4.77292	1.83071	8.50719	0	6.53355	2.25506
circ:chr2L:10684071:10684143:CG7299	7.85655	0	33.9025	7.5454	4.26914	4.77292	1.83071	10.634	4.24574	3.26677	1.50338
circ:chr2L:10693333:10693378:CG17108	10.9992	0	21.9369	6.85946	10.4357	16.7052	8.2382	13.8242	6.79318	5.44462	6.76519
circ:chr2L:10693288:10693384:CG17108	10.9992	0	15.9541	13.033	6.16653	10.7391	4.57678	10.634	2.54744	8.71139	1.50338
circ:chr2L:10693291:10693384:CG17108	17.2844	0	7.97705	6.17351	0	7.15938	3.66142	12.7608	3.39659	4.3557	3.75844
circ:chr2L:10693327:10693384:CG17108	14.1418	0	27.9197	14.4049	10.91	8.35261	5.49213	10.634	5.94404	9.80032	11.2753
circ:chr2L:10693333:10693384:CG17108	25.1409	0	37.891	28.8097	10.4357	29.8307	7.32284	19.1412	6.79318	10.8892	12.7787
circ:chr2L:10693333:10693387:CG17108	25.1409	0	27.9197	25.38	19.9226	17.8984	7.32284	19.1412	4.24574	9.80032	12.027
circ:chr2L:10693333:10693405:CG17108	6.28524	0	7.97705	8.23135	2.84609	8.35261	0	2.1268	2.54744	2.17785	3.00675
circ:chr2L:10693333:10693408:CG17108	10.9992	0	37.891	22.6362	12.8074	36.9901	6.40749	35.0922	8.49148	21.7785	9.02026
circ:chr2L:10693333:10693420:CG17108	4.71393	0	35.8967	5.48756	8.53827	8.35261	4.57678	20.2046	5.09489	2.17785	5.26182
circ:chr2L:10693270:10693435:CG17108	7.85655	0	31.9082	8.91729	3.32044	13.1255	0	8.50719	4.24574	11.9782	2.25506
circ:chr2L:10693421:10693434:CG17108	3.14262	0	0	5.48756	7.11523	4.77292	2.74607	0	1.6983	5.44462	1.50338
circ:chr2L:10693291:10693525:CG17108	15.7131	0	13.9598	13.7189	6.16653	10.7391	0	7.44379	5.09489	4.3557	5.26182
circ:chr2L:10693435:10693525:CG17108	4.71393	0	17.9484	5.48756	2.37174	5.96615	1.83071	4.25359	0	0	6.01351
circ:chr2L:10693333:10693543:CG17108	10.9992	0	33.9025	15.7767	11.3844	15.512	7.32284	13.8242	9.34063	18.5117	10.5236
circ:chr2L:10693420:10693543:CG17108	9.42785	0	19.9426	15.7767	10.91	25.0578	8.2382	20.2046	7.64233	11.9782	3.75844
circ:chr2L:10693435:10693543:CG17108	4.71393	0	31.9082	13.7189	11.8587	20.2849	10.0689	13.8242	5.94404	10.8892	12.7787
circ:chr2L:10693507:10693543:CG17108	4.71393	0	23.9312	4.80162	3.79479	10.7391	3.66142	9.57059	0	7.62247	4.51013
circ:chr2L:10693333:10693594:CG17108	14.1418	0	17.9484	16.4627	14.7048	14.3188	7.32284	13.8242	4.24574	6.53355	9.77195
circ:chr2L:10693435:10693594:CG17108	25.1409	3.42012	53.8451	32.9254	25.1405	50.1156	10.0689	55.2967	14.4355	20.6896	9.02026
circ:chr2L:10693474:10693594:CG17108	23.5696	0	29.9139	15.7767	9.96132	41.763	6.40749	21.268	6.79318	22.8674	6.01351
circ:chr2L:10693495:10693594:CG17108	32.9975	0	75.782	21.2643	8.06393	41.763	3.66142	21.268	6.79318	18.5117	8.26857
circ:chr2L:10693543:10693594:CG17108	12.5705	0	75.782	21.2643	12.8074	27.4443	13.7303	19.1412	3.39659	13.0671	9.77195
circ:chr2L:10693273:10693612:CG17108	0	0	0	4.11567	2.37174	4.77292	0	5.31699	0	0	0
circ:chr2L:10693333:10693612:CG17108	23.5696	2.28008	35.8967	32.2394	22.2944	36.9901	8.2382	24.4582	11.8881	13.0671	23.3023
circ:chr2L:10693420:10693612:CG17108	15.7131	0	17.9484	8.23135	6.64088	17.8984	7.32284	17.0144	1.6983	4.3557	9.77195
circ:chr2L:10693435:10693612:CG17108	50.2819	5.70019	189.455	72.7102	40.794	124.096	26.5453	87.1987	25.4744	74.0468	40.5912
circ:chr2L:10693564:10693612:CG17108	9.42785	0	35.8967	23.3221	15.1792	16.7052	5.49213	18.0778	8.49148	16.3339	9.02026
circ:chr2L:10693582:10693612:CG17108	4.71393	0	11.9656	3.42973	4.74349	5.96615	0	6.38039	0	3.26677	6.01351
circ:chr2L:10693333:10693633:CG17108	3.14262	0	0	6.85946	7.11523	19.0917	2.74607	6.38039	2.54744	3.26677	3.00675
circ:chr2L:10693495:10693633:CG17108	124.133	0	626.199	77.5118	42.217	289.955	21.0532	214.807	23.7761	128.493	39.8395
circ:chr2L:10693543:10693633:CG17108	17.2844	0	101.707	12.347	9.01262	31.024	5.49213	23.3948	9.34063	10.8892	6.01351
circ:chr2L:10693594:10693633:CG17108	10.9992	0	25.9254	9.60324	8.53827	15.512	4.57678	20.2046	5.94404	6.53355	10.5236
circ:chr2L:10693543:10693651:CG17108	9.42785	0	45.868	4.80162	8.06393	21.4781	4.57678	10.634	5.09489	8.71139	5.26182
circ:chr2L:10693435:10693681:CG17108	7.85655	0	19.9426	7.5454	6.16653	20.2849	5.49213	9.57059	3.39659	3.26677	3.75844
circ:chr2L:10693594:10693681:CG17108	9.42785	2.28008	13.9598	15.7767	6.16653	16.7052	0	11.6974	8.49148	13.0671	3.00675
circ:chr2L:10693363:10693699:CG17108	3.14262	0	15.9541	4.80162	5.69218	9.54584	4.57678	2.1268	3.39659	3.26677	3.00675
circ:chr2L:10693474:10693699:CG17108	6.28524	0	7.97705	4.11567	0.948697	2.38646	0	3.1902	4.24574	5.44462	5.26182
circ:chr2L:10693543:10693699:CG17108	45.568	0	135.61	34.2973	21.82	91.8787	6.40749	76.5647	15.2847	51.1794	18.0405
circ:chr2L:10693564:10693699:CG17108	0	0	19.9426	3.42973	2.37174	4.77292	0	5.31699	0	2.17785	4.51013
circ:chr2L:10693612:10693699:CG17108	25.1409	0	69.7992	27.4378	16.6022	31.024	15.561	35.0922	9.34063	26.1342	18.7922
circ:chr2L:10693651:10693699:CG17108	81.7081	0	123.644	43.2146	35.5761	54.8886	27.4607	48.9163	21.2287	33.7567	30.0675
circ:chr2L:10693522:10693732:CG17108	139.847	0	223.357	109.751	73.0497	237.453	50.3445	161.637	50.0997	87.1139	65.3969
circ:chr2L:10693543:10693732:CG17108	4.71393	0	9.97131	4.11567	2.37174	7.15938	0	2.1268	0	4.3557	0
circ:chr2L:10693594:10693732:CG17108	9.42785	0	0	17.1486	9.01262	27.4443	0	26.585	0	14.156	17.2888
circ:chr2L:10693651:10693732:CG17108	0	0	3.98853	0	1.42305	5.96615	0	0	3.39659	4.3557	3.75844
circ:chr2L:10693495:10693738:CG17108	10.9992	0	23.9312	8.91729	4.26914	11.9323	6.40749	7.44379	5.09489	5.44462	4.51013
circ:chr2L:10693531:10693738:CG17108	36.1401	0	67.8049	28.8097	18.4996	78.7532	19.2225	32.9654	17.8321	33.7567	13.5304
circ:chr2L:10693582:10693738:CG17108	6.28524	0	9.97131	4.80162	5.69218	13.1255	4.57678	3.1902	3.39659	4.3557	5.26182
circ:chr2L:10693651:10693738:CG17108	3.14262	0	7.97705	4.80162	1.89739	5.96615	0	0	0	4.3557	0
circ:chr2L:10693687:10693738:CG17108	3.14262	0	9.97131	6.17351	4.26914	4.77292	0	4.25359	0	2.17785	2.25506
circ:chr2L:10693420:10693750:CG17108	3.14262	0	5.98279	2.74378	1.89739	5.96615	3.66142	0	0	2.17785	1.50338
circ:chr2L:10693543:10693750:CG17108	6.28524	0	27.9197	8.91729	9.96132	14.3188	5.49213	11.6974	3.39659	5.44462	5.26182
circ:chr2L:10693696:10693750:CG17108	7.85655	0	29.9139	11.6611	9.01262	16.7052	5.49213	8.50719	3.39659	14.156	4.51013
circ:chr2L:10693435:10693765:CG17108	12.5705	12.5404	23.9312	15.7767	9.96132	17.8984	4.57678	11.6974	10.1898	15.2449	10.5236
circ:chr2L:10693594:10693765:CG17108	25.1409	0	101.707	16.4627	10.4357	34.6037	8.2382	37.219	5.94404	27.2231	16.5371
circ:chr2L:10693612:10693765:CG17108	9.42785	0	37.891	7.5454	3.32044	28.6375	0	14.8876	3.39659	14.156	1.50338
circ:chr2L:10693543:10693786:CG17108	17.2844	0	33.9025	10.2892	7.11523	32.2172	0	25.5216	3.39659	25.0453	11.2753
circ:chr2L:10693612:10693786:CG17108	9.42785	0	35.8967	4.11567	4.74349	9.54584	0	10.634	2.54744	7.62247	2.25506
circ:chr2L:10693435:10693798:CG17108	3.14262	0	5.98279	4.80162	5.21783	9.54584	1.83071	3.1902	0	4.3557	6.01351
circ:chr2L:10693633:10693798:CG17108	4.71393	0	21.9369	6.17351	1.89739	9.54584	1.83071	2.1268	1.6983	6.53355	3.75844
circ:chr2L:10693750:10693894:CG17108	4.71393	0	27.9197	8.23135	5.21783	21.4781	0	5.31699	0	8.71139	0
circ:chr2L:10693849:10693894:CG17108	3.14262	0	9.97131	4.11567	1.89739	4.77292	0	4.25359	2.54744	2.17785	1.50338
circ:chr2L:10816023:10817144:Nos	4.71393	3.42012	0	4.11567	4.74349	0	3.66142	0	5.94404	13.0671	5.26182
circ:chr2L:10923146:10925510:dpr2	3.14262	3.42012	9.97131	2.05784	1.42305	7.15938	0	5.31699	5.09489	5.44462	3.75844
circ:chr2L:11798664:11800322:crol	0	0	0	4.80162	0	3.57969	4.57678	7.44379	3.39659	0	0
circ:chr2L:11817352:11818849:Pde1c	9.42785	2.28008	17.9484	8.23135	4.26914	7.15938	6.40749	9.57059	10.1898	13.0671	11.2753
circ:chr2L:11817352:11832787:Pde1c	0	3.42012	11.9656	11.6611	12.3331	5.96615	6.40749	4.25359	8.49148	11.9782	6.76519
circ:chr2L:11833259:11835651:Pde1c	18.8557	10.2603	19.9426	24.694	15.6535	28.6375	35.6989	22.3314	22.927	27.2231	28.5642
circ:chr2L:11835089:11835651:Pde1c	21.9983	4.56015	27.9197	30.1816	28.4609	40.5698	11.8996	19.1412	12.7372	8.71139	12.7787
circ:chr2L:11833259:11838773:Pde1c	12.5705	4.56015	3.98853	8.91729	11.8587	7.15938	11.8996	15.951	22.0778	20.6896	21.0473
circ:chr2L:12407184:12409623:vir-1	14.1418	0	0	10.2892	11.8587	4.77292	7.32284	12.7608	5.09489	22.8674	11.2753
circ:chr2L:12457815:12457824:bun	136.704	63.8422	109.684	94.6605	99.6132	82.3329	106.181	82.9451	94.2554	103.448	104.485
circ:chr2L:12516483:12517185:bun	4.71393	0	3.98853	6.85946	8.06393	4.77292	4.57678	7.44379	3.39659	2.17785	9.77195
circ:chr2L:12536274:12537419:bun	4.71393	0	9.97131	21.9503	18.9739	10.7391	28.376	17.0144	35.6642	26.1342	27.0608
circ:chr2L:12536274:12540900:bun	0	4.56015	11.9656	17.1486	17.5509	9.54584	10.9843	15.951	28.871	21.7785	19.5439
circ:chr2L:13508620:13509792:B4	6.28524	4.56015	0	13.7189	6.16653	4.77292	11.8996	6.38039	5.94404	7.62247	6.01351
circ:chr2L:13689355:13690531:DIP-kappa	0	0	7.97705	7.5454	2.84609	2.38646	5.49213	14.8876	0	11.9782	6.76519
circ:chr2L:14195732:14197867:Dyrk2	4.71393	3.42012	13.9598	19.2065	18.0252	17.8984	16.4764	6.38039	16.1338	19.6006	15.0338
circ:chr2L:14196926:14197867:Dyrk2	18.8557	10.2603	9.97131	30.8675	29.884	29.8307	16.4764	9.57059	5.94404	8.71139	12.7787
circ:chr2L:14610683:14611916:osp	14.1418	5.70019	49.8566	14.4049	11.8587	21.4781	10.9843	29.7752	29.7202	40.2902	23.3023
circ:chr2L:14616582:14616729:osp	6.28524	0	5.98279	6.85946	7.11523	3.57969	3.66142	3.1902	4.24574	7.62247	6.76519
circ:chr2L:14916099:14917484:side-II	6.28524	2.28008	15.9541	8.91729	6.16653	19.0917	0	11.6974	2.54744	8.71139	3.75844
circ:chr2L:14932513:14939028:side-II	10.9992	4.56015	11.9656	4.80162	6.16653	5.96615	6.40749	13.8242	11.0389	4.3557	6.01351
circ:chr2L:14962892:14963359:side-II	7.85655	5.70019	15.9541	17.1486	9.48697	14.3188	4.57678	7.44379	9.34063	4.3557	7.51688
circ:chr2L:14983949:14992506:mol	3.14262	3.42012	0	6.85946	8.06393	4.77292	0	8.50719	6.79318	5.44462	2.25506
circ:chr2L:16278862:16279169:crp	0	0	5.98279	10.2892	5.21783	4.77292	1.83071	10.634	5.94404	4.3557	0
circ:chr2L:16322959:16323517:cact	64.4237	28.501	73.7877	76.14	55.9731	66.8209	41.191	102.086	76.4233	103.448	77.4239
circ:chr2L:16342609:16343304:NA	4.71393	5.70019	7.97705	8.91729	6.64088	4.77292	6.40749	8.50719	10.1898	16.3339	8.26857
circ:chr2L:16344425:16349472:NA	0	2.28008	3.98853	1.37189	1.42305	3.57969	1.83071	0	4.24574	4.3557	4.51013
circ:chr2L:16527389:16528439:CG5953	25.1409	9.12031	33.9025	17.8346	23.7174	27.4443	23.7992	25.5216	35.6642	22.8674	37.5844
circ:chr2L:16702784:16702898:CR43670	4.71393	4.56015	9.97131	4.80162	4.26914	4.77292	4.57678	8.50719	5.94404	3.26677	6.01351
circ:chr2L:16848599:16853270:CG13284	9.42785	9.12031	3.98853	4.80162	7.11523	0	5.49213	5.31699	5.94404	4.3557	6.76519
circ:chr2L:17657062:17659614:CadN	14.1418	5.70019	17.9484	8.23135	10.4357	13.1255	8.2382	18.0778	6.79318	10.8892	12.027
circ:chr2L:17737963:17739713:CadN	14.1418	12.5404	5.98279	17.8346	19.9226	13.1255	43.937	34.0288	62.8369	47.9127	59.3834
circ:chr2L:18080208:18080376:NA	3.14262	0	5.98279	10.2892	10.4357	5.96615	10.0689	6.38039	5.09489	3.26677	10.5236
circ:chr2L:18209768:18211298:CG42750	58.1384	19.3807	39.8853	74.7681	68.3062	52.5021	51.2599	68.0575	72.1776	43.557	61.6384
circ:chr2L:18200622:18215846:CG42750	9.42785	4.56015	7.97705	3.42973	3.32044	2.38646	5.49213	6.38039	10.1898	9.80032	9.02026
circ:chr2L:18203665:18215846:CG42750	4.71393	2.28008	0	3.42973	0	0	3.66142	0	7.64233	4.3557	3.75844
circ:chr2L:18209768:18215846:CG42750	21.9983	5.70019	15.9541	6.85946	7.58958	11.9323	12.815	18.0778	19.5304	17.4228	23.3023
circ:chr2L:18539522:18543715:Pde11	29.8549	14.8205	53.8451	25.38	15.1792	31.024	16.4764	52.1065	34.8151	47.9127	38.3361
circ:chr2L:18540628:18543715:Pde11	10.9992	5.70019	21.9369	14.4049	9.48697	13.1255	2.74607	19.1412	15.2847	23.9563	11.2753
circ:chr2L:19387537:19388313:CG17549	0	3.42012	7.97705	18.5205	16.6022	13.1255	2.74607	5.31699	1.6983	8.71139	3.75844
circ:chr2L:19409403:19410643:Pax	14.1418	5.70019	19.9426	7.5454	9.96132	10.7391	14.6457	23.3948	19.5304	28.312	26.3091
circ:chr2L:19514930:19516033:Hasp	4.71393	2.28008	0	9.60324	5.69218	17.8984	2.74607	2.1268	1.6983	2.17785	0
circ:chr2L:20881986:20882464:NA	45.568	23.9408	31.9082	60.3632	42.6914	41.763	22.8839	59.5503	50.9489	45.7348	31.5709
circ:chr2L:20903015:20903559:NA	23.5696	3.42012	9.97131	19.2065	18.0252	14.3188	21.0532	25.5216	26.3236	34.8456	18.7922
circ:chr2L:21059340:21060037:CG9265	0	2.28008	0	7.5454	3.79479	4.77292	0	5.31699	0	3.26677	1.50338
circ:chr2L:21220259:21222210:Atg18b	6.28524	0	0	6.85946	12.8074	0	4.57678	2.1268	5.94404	4.3557	3.00675
circ:chr2L:3763648:3766043:CG43707	15.7131	4.56015	7.97705	19.8924	15.1792	15.512	16.4764	15.951	18.6813	23.9563	22.5506
circ:chr2L:21615102:21615676:CG2201	10.9992	0	5.98279	10.9751	11.8587	17.8984	3.66142	25.5216	11.8881	17.4228	10.5236
circ:chr2L:21616181:21616573:CG2201	9.42785	6.84023	25.9254	8.91729	10.4357	15.512	13.7303	43.5993	33.1168	50.0905	35.3293
circ:chr2L:21616181:21618110:CG2201	4.71393	0	13.9598	3.42973	2.37174	5.96615	0	4.25359	5.09489	14.156	6.76519
circ:chr2L:21617279:21618110:CG2201	0	0	0	1.37189	0.948697	0	0	4.25359	4.24574	4.3557	3.75844
circ:chr2L:4074513:4080022:ed	7.85655	3.42012	9.97131	4.11567	5.69218	7.15938	8.2382	5.31699	5.09489	7.62247	4.51013
circ:chr2L:22688005:22688609:CG40006	6.28524	2.28008	3.98853	4.80162	6.64088	5.96615	6.40749	5.31699	11.0389	8.71139	15.7855
circ:chr2R:1076634:1080441:rl	4.71393	0	0	7.5454	4.26914	8.35261	5.49213	8.50719	14.4355	8.71139	12.7787
circ:chr2R:1367499:1368609:l(2)41Ab	3.14262	4.56015	0	13.033	9.48697	2.38646	20.1378	9.57059	25.4744	21.7785	21.799
circ:chr2L:4079503:4080022:ed	10.9992	7.98027	15.9541	27.4378	26.5635	9.54584	8.2382	21.268	16.983	13.0671	12.7787
circ:chr2R:1594945:1596439:CG17691	4.71393	2.28008	0	3.42973	3.32044	0	3.66142	2.1268	4.24574	7.62247	6.01351
circ:chr2R:1726643:1727978:CG41520	17.2844	5.70019	7.97705	9.60324	13.7561	21.4781	11.8996	22.3314	12.7372	21.7785	23.3023
circ:chr2R:3121990:3122084:dpr21	0	0	5.98279	2.05784	1.89739	0	1.83071	5.31699	4.24574	6.53355	5.26182
circ:chr2L:4107435:4107804:ed	6.28524	0	3.98853	7.5454	5.21783	10.7391	0	6.38039	4.24574	4.3557	1.50338
circ:chr2R:4029740:4030297:Haspin	87.9933	47.8816	67.8049	56.2475	60.7166	66.8209	81.4666	120.164	129.92	158.983	124.029
circ:chr2R:4560360:4563081:Stlk	4.71393	5.70019	5.98279	7.5454	9.48697	5.96615	8.2382	5.31699	11.0389	21.7785	15.7855
circ:chr2R:4599268:4607320:p120ctn	9.42785	0	3.98853	8.91729	5.69218	9.54584	13.7303	6.38039	15.2847	14.156	18.0405
circ:chr2R:4599268:4609275:p120ctn	32.9975	4.56015	17.9484	18.5205	23.7174	17.8984	39.3603	23.3948	44.1557	39.2013	45.853
circ:chr2R:4606763:4607320:p120ctn	138.275	90.063	137.604	104.264	93.921	136.028	103.435	140.369	116.333	148.094	118.015
circ:chr2R:4606763:4609275:p120ctn	17.2844	0	13.9598	19.8924	13.7561	21.4781	12.815	10.634	13.5864	19.6006	11.2753
circ:chr2R:5316268:5320615:sxc	186.986	38.7613	225.352	161.883	121.433	202.849	145.541	209.49	142.657	203.629	155.599
circ:chr2R:5316268:5328028:sxc	4.71393	2.28008	0	5.48756	5.21783	0	3.66142	3.1902	5.09489	5.44462	6.01351
circ:chr2R:5320007:5320615:sxc	9.42785	12.5404	27.9197	9.60324	9.01262	9.54584	6.40749	23.3948	28.0219	38.1123	24.8057
circ:chr2R:5325803:5328028:sxc	3.14262	0	0	7.5454	3.32044	5.96615	0	6.38039	4.24574	3.26677	4.51013
circ:chr2L:4295162:4295621:tutl	7.85655	4.56015	5.98279	2.74378	3.79479	4.77292	0	2.1268	2.54744	3.26677	5.26182
circ:chr2R:5423749:5424239:NA	315.833	120.844	235.323	239.395	211.085	246.999	215.108	238.201	248.8	284.209	260.084
circ:chr2R:5765487:5766796:Gp210	3.14262	0	0	7.5454	5.21783	5.96615	6.40749	5.31699	2.54744	0	3.00675
circ:chr2R:5846592:5847470:dpr12	18.8557	6.84023	45.868	19.8924	18.4996	31.024	14.6457	39.3458	33.9659	53.3573	38.3361
circ:chr2R:5852945:5855682:dpr12	6.28524	0	3.98853	5.48756	5.69218	13.1255	5.49213	9.57059	11.8881	11.9782	15.0338
circ:chr2R:5997763:6001423:Src42A	10.9992	5.70019	0	21.2643	25.6148	15.512	22.8839	5.31699	7.64233	8.71139	7.51688
circ:chr2L:4303335:4318708:tutl	0	2.28008	3.98853	5.48756	8.53827	4.77292	2.74607	3.1902	0	2.17785	2.25506
circ:chr2R:6249411:6250852:NA	10.9992	9.12031	0	15.7767	19.4483	11.9323	16.4764	24.4582	26.3236	21.7785	21.799
circ:chr2R:6502752:6503688:jing	4.71393	0	0	26.0659	18.9739	22.6714	3.66142	4.25359	5.09489	0	3.00675
circ:chr2R:6625657:6625707:NA	10.9992	0	29.9139	8.91729	5.69218	5.96615	7.32284	15.951	3.39659	19.6006	11.2753
circ:chr2R:6832629:6836069:CG15236	3.14262	0	0	1.37189	1.89739	4.77292	0	4.25359	5.09489	6.53355	4.51013
circ:chr2L:4336449:4336957:Atet	10.9992	2.28008	3.98853	15.7767	18.0252	5.96615	12.815	10.634	11.8881	9.80032	10.5236
circ:chr2R:7018944:7020583:NA	4.71393	2.28008	3.98853	11.6611	8.53827	2.38646	6.40749	8.50719	4.24574	4.3557	5.26182
circ:chr2R:7424184:7426239:so	15.7131	5.70019	11.9656	16.4627	15.1792	11.9323	7.32284	15.951	16.1338	19.6006	14.2821
circ:chr2R:7634215:7635200:M7BP	0	0	0	6.85946	4.74349	4.77292	0	4.25359	0	4.3557	2.25506
circ:chr2R:7638597:7640617:M7BP	7.85655	5.70019	0	16.4627	15.1792	4.77292	10.0689	6.38039	8.49148	14.156	14.2821
circ:chr2R:7849030:7849045:NA	4.71393	0	5.98279	4.11567	3.32044	4.77292	2.74607	3.1902	2.54744	5.44462	3.75844
circ:chr2R:7905442:7907444:CG30377	12.5705	0	5.98279	9.60324	5.21783	9.54584	0	4.25359	1.6983	0	3.00675
circ:chr2R:8075472:8076448:lig	0	3.42012	0	6.17351	6.16653	2.38646	9.15355	0	9.34063	6.53355	11.2753
circ:chr2R:8347500:8348294:pdm3	28.2836	3.42012	29.9139	39.0989	27.0379	32.2172	22.8839	37.219	7.64233	15.2449	15.7855
circ:chr2R:8616326:8622561:Cirl	0	2.28008	0	1.37189	3.32044	0	1.83071	3.1902	5.09489	8.71139	3.00675
circ:chr2R:8674646:8676607:Acsl	7.85655	2.28008	15.9541	16.4627	10.91	27.4443	6.40749	15.951	16.1338	19.6006	19.5439
circ:chr2R:8674646:8679134:Acsl	9.42785	4.56015	9.97131	10.2892	11.8587	3.57969	9.15355	2.1268	12.7372	11.9782	11.2753
circ:chr2R:8678429:8679134:Acsl	42.4253	18.2406	15.9541	58.9913	49.8066	57.275	54.9213	65.9307	60.2895	79.4915	70.6587
circ:chr2R:8819580:8821932:sns	15.7131	5.70019	63.8164	10.2892	8.06393	14.3188	0	13.8242	7.64233	10.8892	9.77195
circ:chr2R:8882728:8883922:RyR	0	0	0	2.74378	2.37174	4.77292	0	0	4.24574	0	1.50338
circ:chr2R:9449085:9450274:NA	7.85655	2.28008	0	2.05784	3.32044	0	3.66142	3.1902	11.0389	7.62247	9.02026
circ:chr2R:9505003:9509170:brp	3.14262	0	0	6.17351	6.16653	0	5.49213	10.634	16.983	15.2449	26.3091
circ:chr2R:9505126:9509170:brp	0	3.42012	0	0	1.42305	0	3.66142	6.38039	22.927	23.9563	15.7855
circ:chr2R:9507862:9511199:brp	61.2811	9.12031	91.7361	60.3632	40.794	82.3329	41.191	91.4523	68.781	104.537	68.4036
circ:chr2R:9508926:9511199:brp	10.9992	0	0	0	0	0	1.83071	2.1268	11.8881	5.44462	6.01351
circ:chr2R:9509887:9511199:brp	58.1384	11.4004	95.7246	71.3383	55.9731	78.7532	81.4666	107.403	90.8588	109.981	90.2026
circ:chr2R:9522937:9524293:brp	3.14262	0	0	2.74378	2.37174	5.96615	0	0	3.39659	2.17785	1.50338
circ:chr2R:9523360:9523411:brp	128.847	63.8422	97.7189	90.5448	78.7419	85.9125	85.128	81.8817	106.143	86.025	85.6925
circ:chr2R:9527287:9530206:brp	25.1409	19.3807	21.9369	24.0081	23.2431	26.2511	23.7992	41.4725	29.7202	45.7348	32.3226
circ:chr2R:9532345:9532984:brp	7.85655	3.42012	7.97705	4.80162	6.16653	7.15938	4.57678	13.8242	5.94404	10.8892	9.77195
circ:chr2R:9756037:9760014:trpl	0	2.28008	0	2.74378	1.89739	4.77292	0	0	5.09489	5.44462	0
circ:chr2R:10104255:10105825:14-3-3zeta	6.28524	0	0	1.37189	3.79479	9.54584	9.15355	3.1902	4.24574	6.53355	6.76519
circ:chr2R:10114916:10116825:Pfk	3.14262	2.28008	11.9656	4.80162	7.11523	8.35261	0	3.1902	0	0	0
circ:chr2R:10128580:10129029:NA	10.9992	3.42012	21.9369	28.8097	16.1279	25.0578	14.6457	28.7118	13.5864	23.9563	15.0338
circ:chr2R:10294611:10296047:CAP	14.1418	3.42012	9.97131	17.8346	12.8074	17.8984	5.49213	17.0144	11.0389	5.44462	11.2753
circ:chr2R:10304623:10305102:CAP	0	0	0	4.11567	2.37174	4.77292	0	0	2.54744	2.17785	1.50338
circ:chr2R:10430879:10431915:RanBPM	0	0	0	5.48756	6.16653	5.96615	2.74607	5.31699	5.94404	3.26677	0
circ:chr2R:10448198:10448632:Galphao	4.71393	2.28008	15.9541	10.2892	5.21783	8.35261	7.32284	13.8242	6.79318	14.156	8.26857
circ:chr2R:10526363:10526365:NA	0	6.84023	5.98279	5.48756	3.79479	0	2.74607	6.38039	3.39659	5.44462	8.26857
circ:chr2R:10706307:10717401:stan	3.14262	0	0	10.9751	11.3844	3.57969	8.2382	3.1902	9.34063	5.44462	11.2753
circ:chr2R:12264742:12269435:Cam	7.85655	2.28008	5.98279	6.17351	2.84609	5.96615	1.83071	7.44379	5.09489	8.71139	14.2821
circ:chr2R:12269377:12269422:Cam	7.85655	0	0	6.17351	2.84609	4.77292	5.49213	4.25359	2.54744	2.17785	2.25506
circ:chr2R:12447758:12449782:Dyb	3.14262	3.42012	7.97705	7.5454	6.64088	4.77292	0	10.634	0	3.26677	3.00675
circ:chr2R:12485268:12486310:Dh44-R2	9.42785	2.28008	0	6.85946	6.16653	9.54584	10.9843	8.50719	10.1898	7.62247	7.51688
circ:chr2R:12616786:12624086:NA	4.71393	3.42012	5.98279	2.74378	2.84609	4.77292	2.74607	4.25359	4.24574	0	7.51688
circ:chr2R:12617794:12618311:NA	4.71393	2.28008	5.98279	4.80162	3.32044	7.15938	3.66142	6.38039	1.6983	6.53355	6.01351
circ:chr2R:12722304:12723006:CG42663	67.5663	23.9408	57.8336	52.1319	40.3196	48.9224	52.1752	62.7405	41.6082	49.0016	41.3429
circ:chr2R:12784348:12784742:sca	7.85655	3.42012	0	3.42973	4.74349	7.15938	0	7.44379	2.54744	2.17785	2.25506
circ:chr2R:12891466:12893051:vg	7.85655	6.84023	17.9484	4.80162	6.16653	9.54584	4.57678	10.634	6.79318	11.9782	12.027
circ:chr2R:12999276:13004383:Su(z)2	7.85655	0	7.97705	6.85946	9.48697	4.77292	5.49213	7.44379	11.0389	6.53355	15.7855
circ:chr2R:13706434:13707198:tei	6.28524	0	5.98279	3.42973	7.58958	4.77292	3.66142	6.38039	11.0389	8.71139	11.2753
circ:chr2R:13725545:13726278:tei	7.85655	3.42012	5.98279	7.5454	5.21783	11.9323	0	4.25359	2.54744	4.3557	1.50338
circ:chr2R:13809274:13815648:stj	6.28524	0	0	8.91729	4.26914	3.57969	5.49213	6.38039	3.39659	4.3557	1.50338
circ:chr2R:13813799:13815648:stj	3.14262	0	0	5.48756	7.58958	9.54584	2.74607	3.1902	2.54744	4.3557	1.50338
circ:chr2R:14010162:14011181:mam	7.85655	3.42012	9.97131	19.2065	17.0765	9.54584	21.9685	19.1412	43.3065	39.2013	28.5642
circ:chr2R:14038709:14040779:mam	3.14262	5.70019	0	9.60324	5.69218	2.38646	5.49213	0	10.1898	8.71139	10.5236
circ:chr2R:14177174:14179931:cg	6.28524	3.42012	5.98279	5.48756	1.89739	2.38646	1.83071	3.1902	4.24574	6.53355	3.00675
circ:chr2R:14278697:14287483:Ih	0	0	0	2.74378	3.79479	5.96615	6.40749	0	6.79318	4.3557	1.50338
circ:chr2R:14563010:14565073:ttv	21.9983	3.42012	45.868	21.9503	15.1792	28.6375	8.2382	30.8386	14.4355	31.5788	13.5304
circ:chr2R:14943198:14944058:CG10257	6.28524	0	5.98279	2.05784	0.948697	0	4.57678	9.57059	6.79318	8.71139	4.51013
circ:chr2R:14971729:14972756:ckn	9.42785	3.42012	7.97705	15.7767	13.2818	9.54584	14.6457	9.57059	12.7372	14.156	11.2753
circ:chr2R:15409565:15410542:Stacl	10.9992	2.28008	5.98279	10.9751	13.7561	16.7052	10.9843	7.44379	12.7372	10.8892	11.2753
circ:chr2R:15421526:15424405:Stacl	0	0	0	2.74378	3.32044	4.77292	2.74607	2.1268	0	3.26677	0
circ:chr2R:15426543:15456815:Stacl	9.42785	0	9.97131	2.74378	5.21783	3.57969	7.32284	5.31699	1.6983	3.26677	1.50338
circ:chr2R:15452856:15456815:Stacl	191.7	69.5424	277.203	150.222	110.998	178.984	153.78	264.786	257.292	332.122	255.574
circ:chr2R:15452856:15464686:Stacl	9.42785	2.28008	5.98279	10.9751	10.91	5.96615	13.7303	12.7608	21.2287	19.6006	21.799
circ:chr2R:15456434:15457924:Stacl	20.427	6.84023	0	8.23135	7.11523	8.35261	6.40749	15.951	28.871	25.0453	15.7855
circ:chr2R:15456434:15459267:Stacl	7.85655	5.70019	5.98279	6.85946	6.64088	4.77292	6.40749	9.57059	15.2847	14.156	6.01351
circ:chr2R:15456434:15461226:Stacl	7.85655	0	0	3.42973	0	0	1.83071	0	4.24574	8.71139	6.01351
circ:chr2R:15630709:15637935:CG42524	3.14262	0	7.97705	4.11567	2.37174	7.15938	1.83071	2.1268	0	0	2.25506
circ:chr2R:15732067:15737060:CG30089	7.85655	0	9.97131	5.48756	5.69218	0	4.57678	13.8242	6.79318	14.156	8.26857
circ:chr2R:15735090:15737060:CG30089	230.982	67.2623	173.501	219.503	178.829	202.849	207.786	248.835	241.158	233.03	210.473
circ:chr2R:15757697:15758634:CG30089	12.5705	6.84023	37.891	15.0908	9.96132	20.2849	0	23.3948	6.79318	9.80032	1.50338
circ:chr2L:4765448:4765460:NA	51.8532	29.641	29.9139	35.6692	29.4096	34.6037	29.2914	32.9654	31.4185	29.401	37.5844
circ:chr2R:16038051:16038457:SP2353	9.42785	4.56015	5.98279	5.48756	6.16653	11.9323	0	15.951	8.49148	25.0453	5.26182
circ:chr2R:16038051:16040259:SP2353	10.9992	5.70019	21.9369	19.8924	14.2305	31.024	12.815	30.8386	12.7372	23.9563	13.5304
circ:chr2R:16131541:16132635:spin	0	0	3.98853	7.5454	2.37174	4.77292	1.83071	3.1902	0	2.17785	3.75844
circ:chr2R:16206634:16206644:NA	14.1418	7.98027	5.98279	8.91729	7.11523	3.57969	5.49213	3.1902	5.94404	6.53355	5.26182
circ:chr2R:16398828:16399421:Sema2b	3.14262	5.70019	3.98853	1.37189	2.37174	3.57969	3.66142	5.31699	2.54744	5.44462	4.51013
circ:chr2R:16421680:16425969:Sema2b	0	0	3.98853	1.37189	0.948697	0	2.74607	2.1268	6.79318	7.62247	6.01351
circ:chr2R:16424037:16424651:Sema2b	130.419	71.8224	121.65	108.379	80.1649	115.743	78.7205	119.101	84.9148	102.359	81.934
circ:chr2R:16618803:16619689:CG5065	10.9992	2.28008	13.9598	18.5205	14.2305	8.35261	10.0689	18.0778	16.1338	16.3339	24.054
circ:chr2L:4854397:4866130:smog	29.8549	6.84023	13.9598	21.2643	18.0252	9.54584	29.2914	34.0288	35.6642	35.9345	36.081
circ:chr2R:17050008:17051164:CG9646	4.71393	3.42012	0	7.5454	5.21783	10.7391	9.15355	5.31699	6.79318	7.62247	5.26182
circ:chr2L:4865147:4866130:smog	4.71393	0	13.9598	5.48756	7.58958	5.96615	5.49213	7.44379	11.8881	11.9782	8.26857
circ:chr2L:4870477:4872693:smog	0	0	0	3.42973	5.21783	5.96615	2.74607	3.1902	4.24574	0	0
circ:chr2R:17275409:17276063:mbl	1019.78	627.021	688.021	1081.74	1034.55	922.367	2327.75	1352.64	2251.94	2014.51	2191.92
circ:chr2R:17275409:17276778:mbl	3.14262	0	0	8.23135	6.64088	2.38646	10.0689	5.31699	16.1338	16.3339	18.0405
circ:chr2R:17275409:17295876:mbl	7.85655	7.98027	0	16.4627	9.01262	8.35261	29.2914	26.585	43.3065	37.0234	43.5979
circ:chr2R:17275409:17306037:mbl	10.9992	3.42012	7.97705	6.17351	6.64088	4.77292	16.4764	11.6974	26.3236	11.9782	21.799
circ:chr2R:17275409:17316138:mbl	18.8557	17.1006	15.9541	56.2475	58.3449	48.9224	101.604	70.1843	170.679	147.005	174.392
circ:chr2R:17275409:17332641:mbl	7.85655	9.12031	0	5.48756	7.11523	4.77292	10.0689	10.634	16.1338	13.0671	24.8057
circ:chr2R:17275409:17352305:mbl	4.71393	4.56015	0	13.7189	11.3844	4.77292	21.0532	12.7608	32.2676	26.1342	26.3091
circ:chr2R:17275409:17359557:mbl	9.42785	13.6805	39.8853	41.1567	41.2683	28.6375	77.8052	51.0431	62.8369	68.6022	66.9002
circ:chr2R:17275409:17362097:mbl	92.7072	42.1814	33.9025	88.487	95.8184	65.6276	178.494	135.052	176.623	165.516	180.405
circ:chr2R:17275409:17371794:mbl	0	0	0	3.42973	2.84609	0	2.74607	2.1268	3.39659	4.3557	5.26182
circ:chr2R:17275409:17373161:mbl	18.8557	4.56015	3.98853	32.2394	24.6661	21.4781	24.7146	35.0922	29.7202	20.6896	28.5642
circ:chr2R:17295834:17316138:mbl	0	0	0	10.2892	1.89739	0	11.8996	7.44379	15.2847	15.2449	7.51688
circ:chr2R:17295834:17332641:mbl	0	3.42012	0	4.80162	3.79479	0	0	6.38039	11.8881	7.62247	12.7787
circ:chr2L:4873871:4875139:smog	6.28524	2.28008	0	4.80162	2.37174	3.57969	2.74607	8.50719	11.0389	14.156	11.2753
circ:chr2R:17303327:17303333:mbl	6.28524	0	11.9656	2.74378	4.74349	2.38646	4.57678	8.50719	5.09489	6.53355	4.51013
circ:chr2R:17332575:17362097:mbl	9.42785	2.28008	0	12.347	10.91	7.15938	9.15355	8.50719	13.5864	15.2449	15.7855
circ:chr2R:17351093:17352305:mbl	4.71393	0	19.9426	8.23135	13.7561	8.35261	7.32284	14.8876	26.3236	32.6677	29.3158
circ:chr2R:17351093:17362097:mbl	36.1401	5.70019	23.9312	22.6362	27.0379	25.0578	38.4449	32.9654	70.4793	52.2684	72.9138
circ:chr2L:4893934:4893994:CG3036	0	0	3.98853	5.48756	3.79479	4.77292	6.40749	6.38039	5.94404	7.62247	3.00675
circ:chr2R:17808098:17809654:grh	6.28524	0	3.98853	0	3.32044	4.77292	3.66142	7.44379	8.49148	5.44462	3.75844
circ:chr2L:4987906:4989410:CG34126	7.85655	3.42012	3.98853	9.60324	16.6022	9.54584	11.8996	3.1902	14.4355	13.0671	11.2753
circ:chr2L:4987906:4991262:CG34126	20.427	11.4004	9.97131	39.7848	32.2557	29.8307	29.2914	37.219	31.4185	30.4899	39.0878
circ:chr2R:17839041:17839789:grh	4.71393	0	0	6.17351	2.84609	4.77292	0	3.1902	0	0	0
circ:chr2R:17901707:17903679:Elk	92.7072	39.9014	119.656	82.9994	64.0371	96.6516	58.5827	158.446	85.7639	124.137	87.1958
circ:chr2R:17921141:17922023:Elk	4.71393	2.28008	5.98279	3.42973	1.89739	7.15938	0	7.44379	0	0	0
circ:chr2R:18745265:18748941:Hs3st-A	7.85655	0	0	4.11567	6.64088	0	1.83071	0	3.39659	4.3557	6.76519
circ:chr2R:18748050:18748941:Hs3st-A	0	0	5.98279	4.80162	6.64088	5.96615	0	10.634	4.24574	10.8892	5.26182
circ:chr2R:19089853:19091458:5-HT1A	4.71393	0	3.98853	3.42973	0.948697	0	3.66142	5.31699	3.39659	7.62247	6.76519
circ:chr2R:19089853:19096509:5-HT1A	10.9992	0	9.97131	5.48756	4.26914	2.38646	8.2382	11.6974	13.5864	16.3339	14.2821
circ:chr2L:4990307:4991262:CG34126	18.8557	13.6805	49.8566	10.9751	7.11523	23.8646	15.561	26.585	20.3796	20.6896	15.7855
circ:chr2R:19108751:19109148:5-HT1A	0	3.42012	7.97705	5.48756	1.89739	3.57969	1.83071	7.44379	5.09489	4.3557	3.00675
circ:chr2R:19118118:19119483:5-HT1A	10.9992	14.8205	0	6.85946	8.53827	5.96615	5.49213	8.50719	16.1338	16.3339	3.75844
circ:chr2R:19158733:19159352:ena	20.427	4.56015	17.9484	18.5205	17.5509	25.0578	12.815	22.3314	14.4355	34.8456	21.0473
circ:chr2R:19176187:19176743:CG10737	4.71393	0	0	7.5454	6.64088	4.77292	4.57678	9.57059	6.79318	13.0671	18.0405
circ:chr2R:19229423:19238434:cora	0	0	3.98853	5.48756	4.26914	2.38646	3.66142	8.50719	18.6813	14.156	14.2821
circ:chr2R:19236941:19238434:cora	4.71393	0	11.9656	4.80162	2.37174	5.96615	3.66142	9.57059	8.49148	3.26677	5.26182
circ:chr2R:19459794:19460616:par-1	6.28524	0	0	15.0908	10.4357	10.7391	14.6457	7.44379	12.7372	13.0671	17.2888
circ:chr2R:19470596:19471736:par-1	18.8557	4.56015	0	11.6611	10.4357	5.96615	8.2382	10.634	6.79318	2.17785	7.51688
circ:chr2R:19470596:19471745:par-1	0	0	0	12.347	5.21783	5.96615	2.74607	0	0	0	2.25506
circ:chr2R:19472818:19474641:par-1	0	4.56015	0	8.23135	6.16653	7.15938	1.83071	8.50719	7.64233	4.3557	6.76519
circ:chr2R:19472821:19473967:par-1	0	0	0	5.48756	4.26914	4.77292	0	0	0	2.17785	1.50338
circ:chr2R:19477615:19478865:par-1	4.71393	0	0	10.2892	7.11523	14.3188	2.74607	3.1902	2.54744	9.80032	3.75844
circ:chr2R:19482951:19484207:par-1	10.9992	4.56015	17.9484	54.1897	45.5375	48.9224	41.191	37.219	20.3796	22.8674	29.3158
circ:chr2R:19482951:19484420:par-1	3.14262	2.28008	0	16.4627	21.82	13.1255	7.32284	2.1268	5.09489	6.53355	0
circ:chr2R:19597636:19597641:NA	0	0	3.98853	4.80162	4.74349	5.96615	3.66142	2.1268	3.39659	7.62247	5.26182
circ:chr2R:20469465:20470120:side-VIII	6.28524	0	17.9484	15.7767	7.11523	15.512	5.49213	14.8876	8.49148	8.71139	3.75844
circ:chr2R:20595556:20598694:HnRNP-K	51.8532	12.5404	103.702	31.5535	20.397	45.3427	21.0532	76.5647	43.3065	58.8019	39.0878
circ:chr2R:20726044:20734450:dpr1	4.71393	3.42012	7.97705	4.80162	3.79479	2.38646	5.49213	5.31699	0	3.26677	8.26857
circ:chr2R:20871570:20871584:Ipk1	0	0	9.97131	12.347	4.26914	5.96615	11.8996	7.44379	16.983	16.3339	13.5304
circ:chr2R:20922458:20923921:Rx	4.71393	2.28008	0	6.85946	2.37174	4.77292	4.57678	2.1268	10.1898	8.71139	6.01351
circ:chr2R:21019158:21020241:RIC-3	10.9992	7.98027	17.9484	28.8097	25.6148	21.4781	23.7992	42.5359	21.2287	31.5788	21.0473
circ:chr2R:21019158:21021317:RIC-3	0	0	0	6.17351	2.84609	0	3.66142	9.57059	4.24574	6.53355	2.25506
circ:chr2R:21204612:21205541:NA	47.1393	17.1006	69.7992	37.727	26.5635	46.536	42.1063	49.9797	40.7591	53.3573	45.1013
circ:chr2R:21204612:21208671:NA	3.14262	2.28008	9.97131	6.17351	2.37174	9.54584	2.74607	12.7608	9.34063	5.44462	6.76519
circ:chr2R:21210182:21212583:CG44245	0	0	0	3.42973	2.84609	0	7.32284	0	3.39659	5.44462	3.75844
circ:chr2R:21264064:21264533:Rgk3	0	0	0	3.42973	2.37174	0	0	4.25359	5.94404	5.44462	5.26182
circ:chr2R:21270760:21276606:Rgk3	9.42785	0	5.98279	6.17351	3.32044	4.77292	10.0689	9.57059	25.4744	20.6896	23.3023
circ:chr2R:21510105:21512177:MESK2	0	0	0	6.17351	5.21783	5.96615	6.40749	3.1902	4.24574	5.44462	3.75844
circ:chr2R:21510117:21512177:MESK2	6.28524	2.28008	5.98279	6.85946	5.21783	3.57969	1.83071	9.57059	13.5864	6.53355	14.2821
circ:chr2R:21510866:21512177:MESK2	12.5705	14.8205	15.9541	38.413	27.0379	36.9901	20.1378	36.1556	32.2676	39.2013	26.3091
circ:chr2R:21650110:21650792:Ip6k	3.14262	5.70019	9.97131	17.1486	17.5509	10.7391	5.49213	18.0778	8.49148	15.2449	14.2821
circ:chr2R:21650110:21652563:Ip6k	0	0	3.98853	2.74378	3.32044	5.96615	4.57678	4.25359	4.24574	3.26677	7.51688
circ:chr2R:21921516:21930350:Fili	4.71393	0	3.98853	2.74378	4.26914	2.38646	2.74607	7.44379	7.64233	6.53355	8.26857
circ:chr2R:21929401:21930350:Fili	7.85655	5.70019	11.9656	13.033	11.8587	7.15938	12.815	13.8242	11.0389	13.0671	21.799
circ:chr2R:22162904:22163694:a	4.71393	3.42012	0	9.60324	9.96132	2.38646	11.8996	5.31699	7.64233	8.71139	6.01351
circ:chr2R:22162904:22164989:a	56.5671	27.3609	29.9139	69.2805	55.4988	50.1156	90.6202	54.2333	80.6691	63.1576	84.1891
circ:chr2R:22460067:22466947:CG10384	32.9975	6.84023	73.7877	21.2643	18.0252	25.0578	14.6457	43.5993	11.8881	31.5788	16.5371
circ:chr2R:22466477:22466947:CG10384	20.427	0	27.9197	10.2892	10.4357	14.3188	5.49213	20.2046	6.79318	14.156	9.02026
circ:chr2R:22518092:22518105:NA	17.2844	11.4004	5.98279	14.4049	16.6022	9.54584	24.7146	9.57059	26.3236	23.9563	17.2888
circ:chr2R:22619804:22622300:CG33143	3.14262	0	0	9.60324	5.21783	0	6.40749	7.44379	26.3236	20.6896	19.5439
circ:chr2R:22627805:22628557:CG33143	10.9992	2.28008	13.9598	6.85946	3.32044	10.7391	2.74607	10.634	10.1898	19.6006	6.76519
circ:chr2R:22823436:22824744:CG42284	0	0	0	2.05784	4.26914	5.96615	3.66142	4.25359	0	3.26677	3.75844
circ:chr2R:22878155:22879970:PIP5K59B	3.14262	2.28008	3.98853	21.9503	20.8713	26.2511	8.2382	19.1412	7.64233	7.62247	8.26857
circ:chr2R:22878155:22880042:PIP5K59B	54.9958	34.2012	41.8795	93.9745	67.8319	99.0381	64.9902	99.9595	61.9878	83.8472	63.8935
circ:chr2R:22878155:22880218:PIP5K59B	6.28524	5.70019	3.98853	15.0908	10.4357	7.15938	13.7303	9.57059	8.49148	3.26677	9.77195
circ:chr2R:22879561:22880218:PIP5K59B	0	0	0	4.11567	2.37174	3.57969	6.40749	6.38039	3.39659	2.17785	10.5236
circ:chr2R:23456182:23457865:CG43795	4.71393	0	11.9656	6.17351	3.32044	13.1255	2.74607	7.44379	5.09489	5.44462	3.75844
circ:chr2R:23484060:23485393:CG43795	37.7114	4.56015	49.8566	30.1816	20.8713	23.8646	26.5453	40.4092	28.0219	50.0905	33.826
circ:chr2R:23642238:23643272:retn	36.1401	20.5207	27.9197	28.8097	25.6148	13.1255	43.0217	41.4725	58.5912	38.1123	60.8867
circ:chr2R:23665293:23666035:Pde8	106.849	34.2012	49.8566	64.4789	60.7166	62.0479	108.927	87.1987	119.73	121.96	124.029
circ:chr2R:23665293:23672088:Pde8	6.28524	2.28008	5.98279	15.0908	12.8074	10.7391	29.2914	14.8876	35.6642	27.2231	31.5709
circ:chr2R:23722209:23722875:Sesn	25.1409	11.4004	5.98279	26.7519	21.82	19.0917	24.7146	23.3948	30.5693	25.0453	30.0675
circ:chr2R:24486540:24488083:CG13579	7.85655	0	3.98853	6.85946	8.06393	3.57969	6.40749	13.8242	5.09489	8.71139	7.51688
circ:chr2R:24591951:24592299:pio	36.1401	9.12031	43.8738	32.9254	18.4996	33.4104	2.74607	37.219	11.0389	20.6896	12.027
circ:chr2R:24882630:24883612:NKAIN	18.8557	6.84023	15.9541	10.9751	4.26914	5.96615	4.57678	20.2046	20.3796	23.9563	13.5304
circ:chr2R:24894083:24894606:NaCP60E	20.427	5.70019	13.9598	17.8346	18.4996	15.512	21.9685	29.7752	26.3236	39.2013	28.5642
circ:chr2R:24894083:24901055:NaCP60E	21.9983	9.12031	5.98279	21.9503	27.0379	22.6714	38.4449	46.7895	44.1557	58.8019	46.6047
circ:chr2R:1515889:1521559:Maf1	0	3.42012	0	2.05784	3.79479	2.38646	5.49213	4.25359	15.2847	22.8674	29.3158
circ:chr2R:1866137:1867050:CG17684	69.1376	59.282	71.7935	71.3383	53.6014	77.5599	92.4509	91.4523	86.6131	108.892	95.4644
circ:chr2R:1866137:1867070:CG17684	7.85655	6.84023	11.9656	12.347	6.64088	16.7052	13.7303	12.7608	11.8881	15.2449	15.7855
circ:chr2R:1926294:1926863:CG17684	194.842	77.5226	175.495	150.908	136.138	199.269	129.065	189.285	131.618	172.05	117.263
circ:chr2R:1926294:1927181:CG17684	6.28524	3.42012	7.97705	8.23135	9.01262	4.77292	4.57678	3.1902	3.39659	4.3557	6.01351
circ:chr2R:1926294:1995906:CG17684	7.85655	4.56015	0	10.9751	12.3331	4.77292	8.2382	6.38039	5.09489	6.53355	5.26182
circ:chr2R:1995172:1995906:CG17684	61.2811	41.0414	41.8795	54.8756	48.8579	64.4344	52.1752	60.6137	47.5523	55.5351	39.8395
circ:chr2R:2053023:2053618:CG17684	72.2802	51.3017	75.782	45.2724	25.1405	45.3427	55.8367	91.4523	84.0656	104.537	83.4374
circ:chr2R:2053023:2119244:CG17684	3.14262	0	0	2.74378	6.16653	4.77292	1.83071	0	10.1898	4.3557	2.25506
circ:chr2R:2118976:2121538:CG17684	23.5696	4.56015	17.9484	14.4049	6.16653	8.35261	7.32284	23.3948	11.0389	13.0671	10.5236
circ:chr2R:2493958:2495023:MFS17	7.85655	5.70019	9.97131	6.17351	6.16653	4.77292	9.15355	9.57059	14.4355	19.6006	17.2888
circ:chr2R:2515642:2522730:MFS17	4.71393	0	0	4.80162	1.89739	2.38646	1.83071	2.1268	3.39659	5.44462	5.26182
circ:chr2R:2520578:2522730:MFS17	39.2827	7.98027	57.8336	36.3551	35.1018	34.6037	51.2599	52.1065	63.6861	81.6693	60.1351
circ:chr2R:2521440:2522730:MFS17	86.422	58.142	137.604	74.0821	58.3449	101.425	76.8898	124.418	149.45	163.339	154.096
circ:chr2R:3900796:3901330:uex	4.71393	2.28008	0	6.17351	9.48697	7.15938	8.2382	8.50719	9.34063	7.62247	4.51013
circ:chr2R:3918150:3919358:uex	270.265	173.286	321.076	172.858	125.702	201.656	286.506	288.181	225.873	273.32	224.755
circ:chr2R:3918150:3933463:uex	21.9983	9.12031	3.98853	12.347	18.9739	20.2849	23.7992	10.634	18.6813	22.8674	30.0675
circ:chr2R:3933010:3933463:uex	14.1418	4.56015	23.9312	30.1816	23.2431	27.4443	9.15355	26.585	11.0389	27.2231	15.0338
circ:chr2R:3933156:3933463:uex	39.2827	3.42012	67.8049	24.0081	19.9226	23.8646	15.561	48.9163	56.8929	72.9579	44.3496
circ:chr2R:3918150:3938885:uex	0	0	0	5.48756	3.32044	10.7391	0	5.31699	4.24574	7.62247	5.26182
circ:chr2R:3933156:3938885:uex	0	0	0	3.42973	3.79479	2.38646	1.83071	3.1902	3.39659	4.3557	3.00675
circ:chr2R:3938551:3938885:uex	114.706	46.7416	197.432	104.264	76.3701	146.767	56.752	149.939	135.015	172.05	95.4644
circ:chr2R:4350548:4351218:Gprk1	7.85655	2.28008	27.9197	14.4049	8.53827	25.0578	2.74607	14.8876	7.64233	9.80032	8.26857
circ:chr2R:4336376:4379155:Gprk1	0	2.28008	5.98279	4.11567	2.84609	4.77292	5.49213	2.1268	10.1898	7.62247	7.51688
circ:chr2R:4378368:4379155:Gprk1	50.2819	28.501	91.7361	45.2724	42.6914	71.5938	93.3662	85.0719	90.0097	78.4025	85.6925
circ:chr2R:4407980:4409745:Gprk1	0	4.56015	5.98279	5.48756	3.32044	2.38646	2.74607	11.6974	14.4355	10.8892	11.2753
circ:chr2R:4695118:4695610:Nipped-B	20.427	6.84023	17.9484	12.347	12.8074	11.9323	10.0689	19.1412	7.64233	13.0671	10.5236
circ:chr2R:4700388:4701261:Nipped-B	14.1418	5.70019	23.9312	35.6692	26.5635	31.024	27.4607	29.7752	20.3796	19.6006	21.0473
circ:chr2R:4711813:4712775:Nipped-B	32.9975	7.98027	15.9541	29.4957	25.1405	34.6037	26.5453	36.1556	25.4744	34.8456	34.5777
circ:chr2R:5185574:5188356:Nipped-A	0	0	5.98279	4.80162	5.69218	7.15938	8.2382	3.1902	5.94404	4.3557	4.51013
circ:chr2R:5201445:5204278:Nipped-A	3.14262	0	3.98853	10.9751	6.16653	13.1255	4.57678	4.25359	2.54744	3.26677	0
circ:chr2R:5203751:5204278:Nipped-A	40.854	11.4004	17.9484	48.0162	39.8453	35.7969	32.0374	57.4235	33.1168	37.0234	34.5777
circ:chr2R:5241895:5246137:Nipped-A	20.427	11.4004	11.9656	29.4957	28.9353	25.0578	21.9685	27.6484	28.871	20.6896	21.0473
circ:chr2R:5483842:5484653:CG30440	14.1418	5.70019	9.97131	16.4627	13.2818	15.512	13.7303	7.44379	16.1338	18.5117	9.77195
circ:chr2R:5646327:5647824:hrm	3.14262	0	0	8.23135	5.21783	3.57969	9.15355	7.44379	11.0389	3.26677	7.51688
circ:chr2R:5684803:5688038:scaf	3.14262	3.42012	5.98279	1.37189	2.37174	3.57969	5.49213	5.31699	6.79318	2.17785	6.01351
circ:chr2R:5716648:5717763:ap	4.71393	2.28008	9.97131	2.74378	2.37174	2.38646	5.49213	5.31699	7.64233	8.71139	10.5236
circ:chr2R:5716648:5717766:ap	58.1384	19.3807	37.891	30.1816	26.0892	39.3766	38.4449	43.5993	50.9489	56.6241	87.9475
circ:chr2R:6032097:6032721:SCAP	9.42785	5.70019	3.98853	16.4627	10.91	4.77292	20.1378	5.31699	16.983	26.1342	28.5642
circ:chr2R:6151829:6152550:EcR	26.7123	13.6805	23.9312	27.4378	20.397	28.6375	20.1378	30.8386	21.2287	29.401	33.0743
circ:chr2R:6539961:6539969:NA	6.28524	5.70019	3.98853	8.91729	6.64088	2.38646	5.49213	6.38039	7.64233	3.26677	6.01351
circ:chr2R:6733627:6734911:hlk	3.14262	5.70019	3.98853	7.5454	9.96132	5.96615	8.2382	6.38039	7.64233	10.8892	6.76519
circ:chr2R:6773639:6797412:Epac	7.85655	0	5.98279	10.9751	4.26914	11.9323	2.74607	3.1902	5.09489	3.26677	3.75844
circ:chr2R:6792315:6797412:Epac	72.2802	9.12031	119.656	43.9005	28.9353	64.4344	43.0217	95.7059	73.8759	124.137	66.9002
circ:chr2R:6929072:6930098:mim	6.28524	3.42012	3.98853	19.2065	15.1792	21.4781	7.32284	11.6974	6.79318	13.0671	16.5371
circ:chr2R:6928508:6930370:mim	6.28524	6.84023	7.97705	15.0908	19.9226	11.9323	23.7992	20.2046	28.871	26.1342	31.5709
circ:chr2R:6929072:6930370:mim	4.71393	2.28008	0	12.347	7.58958	8.35261	10.9843	9.57059	14.4355	14.156	27.0608
circ:chr2R:6929822:6930370:mim	0	0	0	1.37189	1.42305	2.38646	0	3.1902	6.79318	4.3557	3.00675
circ:chr2R:6928508:6933441:mim	18.8557	15.9605	9.97131	27.4378	27.9866	20.2849	30.2067	32.9654	23.7761	26.1342	23.3023
circ:chr2R:6931473:6933441:mim	0	0	0	6.17351	3.79479	8.35261	2.74607	2.1268	5.09489	5.44462	3.00675
circ:chr2R:6928508:6934180:mim	6.28524	0	0	5.48756	5.21783	7.15938	5.49213	8.50719	8.49148	10.8892	7.51688
circ:chr2R:6933123:6934180:mim	7.85655	0	5.98279	8.23135	9.01262	14.3188	3.66142	19.1412	8.49148	13.0671	12.7787
circ:chr2R:6934065:6935108:mim	0	3.42012	0	5.48756	3.79479	4.77292	0	3.1902	1.6983	2.17785	6.01351
circ:chr2R:6934805:6936195:mim	0	3.42012	0	11.6611	7.11523	7.15938	0	4.25359	0	0	6.76519
circ:chr2R:6935422:6936195:mim	0	0	0	3.42973	2.84609	0	0	8.50719	5.09489	4.3557	6.01351
circ:chr2R:7109461:7109473:NA	4.71393	3.42012	0	4.11567	5.21783	4.77292	2.74607	2.1268	5.94404	5.44462	5.26182
circ:chr2R:7469359:7470882:Aldh-III	10.9992	5.70019	7.97705	15.0908	8.53827	3.57969	13.7303	9.57059	11.0389	11.9782	16.5371
circ:chr2R:7470393:7470882:Aldh-III	21.9983	7.98027	21.9369	37.0411	27.5122	41.763	5.49213	39.3458	24.6253	34.8456	30.8192
circ:chr2R:7602431:7606241:CG1358	0	0	0	2.74378	3.32044	0	2.74607	2.1268	5.09489	5.44462	9.02026
circ:chr2R:7602431:7606244:CG1358	50.2819	35.3412	61.8221	56.9335	53.127	53.6953	93.3662	113.784	120.579	129.582	126.284
circ:chr2R:7638390:7638402:NA	0	4.56015	0	8.23135	15.6535	3.57969	18.3071	3.1902	7.64233	5.44462	15.0338
circ:chr2R:7725688:7729708:Gdap2	18.8557	2.28008	7.97705	8.23135	11.8587	5.96615	19.2225	14.8876	22.927	16.3339	21.799
circ:chr2R:7727941:7729708:Gdap2	4.71393	0	0	8.91729	6.16653	5.96615	6.40749	4.25359	5.09489	11.9782	14.2821
circ:chr2R:7732153:7732162:Gdap2	0	2.28008	5.98279	4.80162	3.32044	3.57969	8.2382	4.25359	4.24574	2.17785	4.51013
circ:chr2R:7947604:7948520:CG14764	36.1401	6.84023	37.891	30.8675	24.6661	39.3766	16.4764	52.1065	22.0778	23.9563	21.0473
circ:chr2L:5146992:5148882:Msp300	7.85655	6.84023	0	18.5205	10.91	8.35261	5.49213	12.7608	5.09489	6.53355	6.76519
circ:chr2R:7982640:7985451:ACC	36.1401	7.98027	19.9426	48.0162	36.5248	48.9224	56.752	51.0431	33.1168	54.4462	52.6182
circ:chr2R:7984880:7985451:ACC	25.1409	11.4004	33.9025	48.7021	37.4735	48.9224	43.937	47.8529	39.91	52.2684	56.3766
circ:chr2R:7984880:7985778:ACC	0	0	0	4.80162	5.21783	5.96615	4.57678	6.38039	6.79318	7.62247	12.027
circ:chr2R:8138937:8140149:Lpin	10.9992	11.4004	9.97131	11.6611	13.7561	14.3188	30.2067	34.0288	33.9659	32.6677	52.6182
circ:chr2R:8521113:8522728:mtt	9.42785	0	0	7.5454	6.16653	4.77292	6.40749	12.7608	14.4355	21.7785	6.76519
circ:chr2L:5157873:5187717:Msp300	3.14262	2.28008	3.98853	2.05784	0.948697	0	1.83071	0	8.49148	6.53355	3.75844
circ:chr2R:9049879:9051151:CG13743	138.275	37.6213	115.667	131.016	100.088	147.96	189.479	186.095	142.657	185.117	133.8
circ:chr2R:9124743:9126213:CG18659	6.28524	6.84023	31.9082	12.347	18.0252	25.0578	9.15355	7.44379	6.79318	6.53355	8.26857
circ:chr2R:9125550:9126213:CG18659	23.5696	9.12031	17.9484	37.727	29.884	45.3427	20.1378	22.3314	17.8321	23.9563	18.0405
circ:chr2R:9231747:9232732:hig	76.9941	37.6213	111.679	78.8837	61.191	102.618	31.1221	97.8327	56.0438	71.869	48.8597
circ:chr2R:9265489:9267976:Pkn	171.273	70.6824	119.656	147.478	121.433	158.7	246.231	195.665	238.611	199.273	221.748
circ:chr2R:9317292:9321210:NA	6.28524	0	0	13.033	8.53827	5.96615	1.83071	6.38039	3.39659	2.17785	2.25506
circ:chr2R:9403706:9404458:wun	0	0	5.98279	9.60324	9.96132	9.54584	2.74607	7.44379	2.54744	5.44462	5.26182
circ:chr2R:9667364:9667774:Mmp2	14.1418	3.42012	31.9082	8.23135	8.06393	14.3188	1.83071	14.8876	11.0389	13.0671	6.01351
circ:chr2R:9771819:9772649:CG1688	0	0	0	2.74378	2.84609	0	5.49213	0	4.24574	8.71139	8.26857
circ:chr2R:9775738:9777206:CG1688	23.5696	4.56015	29.9139	12.347	10.91	15.512	6.40749	24.4582	10.1898	17.4228	12.7787
circ:chr2R:9775738:9780256:CG1688	7.85655	2.28008	3.98853	3.42973	2.37174	4.77292	5.49213	4.25359	4.24574	0	1.50338
circ:chr2R:9917937:9919062:Mef2	0	0	0	3.42973	2.84609	2.38646	9.15355	2.1268	6.79318	10.8892	6.76519
circ:chr2R:9999733:10024202:Pka-R2	7.85655	0	5.98279	10.2892	4.26914	7.15938	4.57678	6.38039	7.64233	14.156	9.02026
circ:chr2R:10173640:10173652:KCNQ	6.28524	3.42012	7.97705	8.91729	5.21783	3.57969	1.83071	7.44379	6.79318	6.53355	4.51013
circ:chr2R:10325189:10325894:SLO2	12.5705	9.12031	9.97131	17.1486	13.7561	13.1255	10.0689	13.8242	12.7372	14.156	17.2888
circ:chr2R:10325189:10330074:SLO2	3.14262	3.42012	3.98853	7.5454	2.37174	7.15938	2.74607	0	4.24574	3.26677	3.75844
circ:chr2R:10328857:10330074:SLO2	9.42785	3.42012	15.9541	9.60324	7.11523	8.35261	8.2382	15.951	9.34063	11.9782	18.0405
circ:chr2R:10328857:10332367:SLO2	3.14262	2.28008	3.98853	4.11567	4.26914	4.77292	5.49213	5.31699	3.39659	8.71139	5.26182
circ:chr2R:10331673:10332367:SLO2	6.28524	7.98027	33.9025	16.4627	7.58958	13.1255	12.815	40.4092	17.8321	35.9345	20.2956
circ:chr2R:10338621:10340202:SLO2	9.42785	2.28008	7.97705	10.9751	9.48697	11.9323	5.49213	14.8876	7.64233	14.156	15.0338
circ:chr2R:10412235:10412896:SLO2	7.85655	5.70019	0	2.05784	10.4357	0	10.0689	4.25359	5.94404	7.62247	3.00675
circ:chr2R:10500550:10502462:lola	0	0	3.98853	8.23135	14.7048	10.7391	5.49213	6.38039	6.79318	4.3557	7.51688
circ:chr2R:10502764:10507040:lola	0	3.42012	0	4.80162	5.21783	2.38646	2.74607	3.1902	8.49148	9.80032	9.02026
circ:chr2R:10508328:10510136:lola	6.28524	0	0	1.37189	1.89739	0	3.66142	3.1902	4.24574	5.44462	4.51013
circ:chr2R:10508328:10511004:lola	9.42785	2.28008	21.9369	10.2892	9.01262	8.35261	2.74607	8.50719	16.1338	15.2449	15.0338
circ:chr2R:10532038:10533968:lola	15.7131	3.42012	5.98279	11.6611	8.53827	8.35261	14.6457	12.7608	23.7761	13.0671	24.054
circ:chr2R:10754908:10757544:CG33144	37.7114	15.9605	53.8451	65.8508	52.6527	71.5938	46.6831	65.9307	46.7031	72.9579	51.1148
circ:chr2R:10754908:10759915:CG33144	21.9983	14.8205	17.9484	37.727	27.9866	29.8307	20.1378	39.3458	44.1557	55.5351	45.853
circ:chr2R:10754908:10766550:CG33144	0	2.28008	0	5.48756	7.11523	2.38646	3.66142	5.31699	8.49148	13.0671	9.02026
circ:chr2R:10754908:10794484:CG33144	6.28524	0	0	8.91729	7.11523	2.38646	5.49213	8.50719	8.49148	3.26677	9.77195
circ:chr2R:10766468:10794484:CG33144	6.28524	9.12031	11.9656	9.60324	5.69218	8.35261	4.57678	14.8876	11.8881	19.6006	19.5439
circ:chr2R:10790126:10794484:CG33144	4.71393	2.28008	7.97705	8.23135	8.06393	15.512	6.40749	9.57059	33.9659	25.0453	18.7922
circ:chr2R:10793843:10794484:CG33144	7.85655	2.28008	5.98279	7.5454	9.48697	3.57969	16.4764	9.57059	21.2287	14.156	23.3023
circ:chr2R:10794124:10794484:CG33144	42.4253	13.6805	45.868	74.7681	60.7166	63.2412	47.5985	78.6915	45.854	60.9798	60.8867
circ:chr2R:10848452:10849260:CG30015	10.9992	7.98027	11.9656	47.3302	33.2044	32.2172	29.2914	14.8876	23.7761	27.2231	33.0743
circ:chr2R:10989627:10991124:luna	17.2844	0	5.98279	26.7519	24.6661	13.1255	16.4764	10.634	9.34063	14.156	16.5371
circ:chr2R:11099531:11100114:luna	3.14262	4.56015	7.97705	15.0908	9.01262	8.35261	8.2382	18.0778	11.0389	10.8892	13.5304
circ:chr2R:11866213:11866648:Damm	12.5705	5.70019	9.97131	14.4049	9.01262	16.7052	2.74607	23.3948	27.1727	38.1123	16.5371
circ:chr2R:12579128:12580612:Sin3A	12.5705	4.56015	9.97131	19.2065	12.8074	7.15938	19.2225	13.8242	14.4355	16.3339	17.2888
circ:chr2R:13067131:13068236:Drl-2	32.9975	18.2406	41.8795	45.9584	30.3583	29.8307	57.6674	46.7895	43.3065	42.468	41.3429
circ:chr2R:13067353:13068236:Drl-2	0	0	0	6.85946	2.84609	3.57969	4.57678	12.7608	11.0389	9.80032	6.01351
circ:chr2R:13180989:13183212:NA	10.9992	3.42012	0	41.1567	34.1531	26.2511	61.3288	25.5216	62.8369	63.1576	62.3901
circ:chr2R:13180989:13183234:NA	47.1393	19.3807	17.9484	71.3383	70.6779	47.7292	121.742	46.7895	119.73	68.6022	104.485
circ:chr2R:13180989:13184180:NA	6.28524	4.56015	11.9656	19.2065	14.7048	5.96615	29.2914	11.6974	39.91	37.0234	32.3226
circ:chr2R:13184776:13185175:NA	4.71393	3.42012	3.98853	10.9751	7.11523	4.77292	1.83071	11.6974	8.49148	13.0671	13.5304
circ:chr2R:13180989:13187908:NA	20.427	10.2603	5.98279	20.5784	18.4996	9.54584	15.561	21.268	35.6642	21.7785	30.0675
circ:chr2R:13184776:13187908:NA	31.4262	18.2406	9.97131	41.8427	36.5248	28.6375	64.0749	39.3458	48.4014	40.2902	54.8732
circ:chr2R:13185783:13187908:NA	17.2844	13.6805	3.98853	63.7929	60.7166	35.7969	97.943	35.0922	78.1216	71.869	96.2161
circ:chr2R:13186272:13187908:NA	0	0	0	8.23135	4.74349	9.54584	12.815	8.50719	6.79318	3.26677	6.01351
circ:chr2R:13336951:13337348:lncRNA:CR44206	21.9983	9.12031	29.9139	16.4627	11.8587	19.0917	5.49213	28.7118	12.7372	13.0671	8.26857
circ:chr2R:13442933:13445138:cnn	10.9992	0	0	4.11567	10.4357	9.54584	5.49213	6.38039	7.64233	0	3.75844
circ:chr2R:13444427:13445138:cnn	6.28524	2.28008	5.98279	10.2892	10.91	4.77292	4.57678	8.50719	2.54744	0	0
circ:chr2R:13590599:13591878:NA	17.2844	0	9.97131	15.0908	12.3331	22.6714	16.4764	15.951	22.0778	23.9563	21.799
circ:chr2R:13869859:13870696:shot	3.14262	2.28008	3.98853	4.11567	4.74349	9.54584	1.83071	7.44379	1.6983	7.62247	0
circ:chr2R:13869859:13871338:shot	9.42785	0	0	1.37189	4.26914	4.77292	5.49213	10.634	2.54744	3.26677	6.76519
circ:chr2R:13865756:13874459:shot	0	0	0	0	1.89739	0	0	3.1902	5.09489	4.3557	4.51013
circ:chr2R:13871293:13874459:shot	67.5663	25.0808	87.7476	70.6524	52.6527	79.9464	72.3131	86.1353	87.4622	112.159	75.9205
circ:chr2R:13869859:13882547:shot	6.28524	0	11.9656	4.80162	6.64088	11.9323	2.74607	4.25359	4.24574	0	1.50338
circ:chr2R:13916853:13917910:shot	25.1409	6.84023	19.9426	17.8346	14.2305	22.6714	23.7992	37.219	29.7202	39.2013	29.3158
circ:chr2R:13988372:13989986:RN-tre	3.14262	3.42012	0	4.80162	1.89739	7.15938	6.40749	2.1268	1.6983	2.17785	3.00675
circ:chr2R:14091992:14114296:Prosap	4.71393	2.28008	0	8.91729	7.11523	9.54584	2.74607	7.44379	6.79318	2.17785	8.26857
circ:chr2R:14150225:14151926:Rcd1	6.28524	2.28008	5.98279	10.9751	15.1792	8.35261	11.8996	14.8876	11.0389	10.8892	22.5506
circ:chr2R:14683548:14684607:mspo	6.28524	3.42012	0	4.80162	3.32044	8.35261	4.57678	7.44379	11.8881	7.62247	9.77195
circ:chr2R:14904072:14905953:Kank	3.14262	4.56015	0	1.37189	2.37174	0	3.66142	3.1902	9.34063	5.44462	11.2753
circ:chr2R:14910223:14911372:Kank	10.9992	2.28008	11.9656	7.5454	4.26914	13.1255	7.32284	7.44379	5.09489	11.9782	5.26182
circ:chr2R:14961385:14961841:aPKC	6.28524	0	0	10.2892	9.96132	8.35261	5.49213	13.8242	5.94404	6.53355	6.76519
circ:chr2R:15270297:15271539:Trpm	3.14262	0	0	2.05784	5.21783	2.38646	3.66142	6.38039	8.49148	3.26677	3.00675
circ:chr2R:15267841:15273388:Trpm	0	0	0	2.74378	1.42305	0	2.74607	0	3.39659	4.3557	3.75844
circ:chr2R:15289823:15289827:Trpm	12.5705	2.28008	3.98853	4.80162	2.84609	0	2.74607	0	6.79318	6.53355	6.01351
circ:chr2R:15292772:15293561:Trpm	12.5705	0	3.98853	8.23135	7.58958	0	5.49213	8.50719	5.94404	6.53355	7.51688
circ:chr2R:15522873:15524737:Khc-73	0	0	0	5.48756	1.89739	4.77292	1.83071	0	0	0	1.50338
circ:chr2R:15662923:15664434:fus	26.7123	13.6805	19.9426	35.6692	23.2431	46.536	22.8839	20.2046	16.983	28.312	20.2956
circ:chr2L:5191113:5191158:Msp300	10.9992	0	7.97705	5.48756	2.84609	0	1.83071	5.31699	3.39659	4.3557	3.75844
circ:chr2R:15884334:15886315:sli	10.9992	3.42012	13.9598	9.60324	7.58958	5.96615	2.74607	12.7608	12.7372	11.9782	11.2753
circ:chr2R:15890289:15891280:sli	12.5705	2.28008	19.9426	4.11567	3.32044	7.15938	0	6.38039	7.64233	8.71139	3.75844
circ:chr2R:16697985:16699574:Pgant9	7.85655	4.56015	9.97131	2.05784	3.32044	2.38646	2.74607	6.38039	5.09489	3.26677	6.01351
circ:chr2R:16759251:16760714:unc-104	17.2844	3.42012	15.9541	16.4627	18.4996	22.6714	21.0532	30.8386	21.2287	21.7785	20.2956
circ:chr2R:17071726:17072912:CG30460	6.28524	6.84023	7.97705	6.17351	5.21783	0	1.83071	4.25359	5.09489	0	3.75844
circ:chr2R:17527213:17528105:Patronin	6.28524	2.28008	9.97131	11.6611	17.0765	26.2511	11.8996	15.951	11.8881	6.53355	10.5236
circ:chr2R:17527213:17529191:Patronin	4.71393	2.28008	0	6.85946	6.64088	9.54584	12.815	6.38039	2.54744	3.26677	3.00675
circ:chr2R:17528312:17529191:Patronin	0	0	0	7.5454	4.26914	7.15938	1.83071	4.25359	3.39659	2.17785	3.00675
circ:chr2R:17706353:17708045:NA	3.14262	0	25.9254	21.9503	16.6022	25.0578	7.32284	19.1412	8.49148	15.2449	15.0338
circ:chr2R:17815805:17816455:NA	0	0	3.98853	1.37189	1.42305	0	4.57678	6.38039	6.79318	2.17785	9.02026
circ:chr2R:18289534:18289850:sbb	0	0	0	4.80162	3.32044	7.15938	1.83071	3.1902	0	0	1.50338
circ:chr2R:18431172:18432775:Ttd14	0	0	0	6.17351	5.21783	2.38646	7.32284	6.38039	5.09489	8.71139	13.5304
circ:chr2R:18469501:18470976:CG30116	0	6.84023	7.97705	3.42973	5.21783	10.7391	5.49213	4.25359	11.0389	5.44462	9.77195
circ:chr2R:18474586:18477023:CG30116	3.14262	2.28008	3.98853	5.48756	2.37174	3.57969	2.74607	7.44379	11.8881	7.62247	8.26857
circ:chr2R:18571991:18572003:GEFmeso	0	2.28008	5.98279	2.05784	1.42305	3.57969	3.66142	2.1268	5.94404	4.3557	6.01351
circ:chr2R:19025877:19027307:5-HT1B	6.28524	2.28008	7.97705	10.2892	12.3331	7.15938	9.15355	12.7608	4.24574	4.3557	9.77195
circ:chr2R:19325938:19330711:Rgk1	3.14262	0	0	6.17351	4.74349	4.77292	6.40749	3.1902	11.0389	7.62247	10.5236
circ:chr2R:19349252:19349911:Rgk1	0	0	0	2.74378	3.32044	3.57969	8.2382	4.25359	10.1898	6.53355	5.26182
circ:chr2R:19407840:19408593:hts	10.9992	3.42012	11.9656	18.5205	18.9739	23.8646	10.0689	24.4582	11.8881	9.80032	6.01351
circ:chr2R:19532169:19532711:sm	12.5705	2.28008	15.9541	15.7767	9.96132	20.2849	4.57678	8.50719	8.49148	3.26677	9.77195
circ:chr2R:19532169:19538211:sm	12.5705	0	15.9541	4.80162	4.26914	5.96615	2.74607	7.44379	0	2.17785	3.00675
circ:chr2R:19537775:19538211:sm	0	0	0	5.48756	4.26914	4.77292	0	0	0	0	0
circ:chr2R:19537775:19564512:sm	6.28524	7.98027	27.9197	13.033	9.96132	11.9323	1.83071	13.8242	4.24574	8.71139	6.01351
circ:chr2R:19566148:19574326:sm	0	4.56015	7.97705	10.2892	5.69218	3.57969	7.32284	11.6974	7.64233	13.0671	7.51688
circ:chr2R:19628480:19629070:sm	23.5696	17.1006	9.97131	32.2394	33.2044	27.4443	29.2914	25.5216	38.2117	32.6677	34.5777
circ:chr2L:5850830:5853258:TrissinR	26.7123	10.2603	9.97131	38.413	43.6401	39.3766	33.8681	41.4725	26.3236	29.401	30.8192
circ:chr2R:20313019:20313861:CG13868	4.71393	0	0	11.6611	10.91	8.35261	0	3.1902	4.24574	0	1.50338
circ:chr2R:20613064:20614933:Hil	3.14262	5.70019	9.97131	15.7767	13.2818	19.0917	12.815	9.57059	11.0389	18.5117	15.7855
circ:chr2R:20666441:20666450:Fem-1	4.71393	0	0	3.42973	7.11523	2.38646	10.9843	2.1268	16.1338	4.3557	12.7787
circ:chr2R:20958259:20958845:hbn	18.8557	9.12031	7.97705	18.5205	17.0765	15.512	13.7303	28.7118	19.5304	8.71139	15.0338
circ:chr2R:21138225:21139232:Magi	10.9992	4.56015	7.97705	24.694	24.1918	19.0917	31.1221	23.3948	22.927	19.6006	15.7855
circ:chr2R:21165558:21165874:CG4266	42.4253	14.8205	105.696	43.2146	24.1918	68.0141	8.2382	62.7405	20.3796	49.0016	22.5506
circ:chr2R:21165558:21167042:CG4266	0	0	0	6.17351	2.37174	4.77292	0	0	1.6983	0	1.50338
circ:chr2R:21363698:21366965:cv-2	0	0	3.98853	5.48756	9.48697	9.54584	1.83071	15.951	10.1898	7.62247	9.02026
circ:chr2R:21994613:21995109:CG34370	138.275	80.9427	193.443	122.098	103.408	156.313	82.382	159.51	90.0097	151.36	106.74
circ:chr2R:21994613:22000806:CG34370	0	0	0	6.85946	4.26914	0	3.66142	4.25359	0	4.3557	0
circ:chr2R:22111327:22112588:Vrp1	9.42785	7.98027	15.9541	8.23135	3.79479	13.1255	14.6457	14.8876	21.2287	28.312	25.5574
circ:chr2R:22338800:22341595:Liprin-gamma	25.1409	14.8205	31.9082	20.5784	24.1918	38.1834	19.2225	37.219	22.927	19.6006	18.7922
circ:chr2R:22338800:22342730:Liprin-gamma	6.28524	4.56015	3.98853	12.347	14.2305	11.9323	13.7303	15.951	19.5304	21.7785	18.7922
circ:chr2R:22338800:22345293:Liprin-gamma	0	3.42012	0	14.4049	15.1792	4.77292	13.7303	5.31699	5.94404	8.71139	12.7787
circ:chr2R:22342520:22345293:Liprin-gamma	17.2844	6.84023	13.9598	26.7519	21.3457	23.8646	16.4764	17.0144	14.4355	11.9782	15.0338
circ:chr2R:22344713:22345293:Liprin-gamma	9.42785	2.28008	3.98853	3.42973	7.58958	2.38646	4.57678	3.1902	4.24574	5.44462	3.00675
circ:chr2R:22338800:22346709:Liprin-gamma	4.71393	3.42012	3.98853	6.17351	6.64088	2.38646	3.66142	5.31699	8.49148	4.3557	8.26857
circ:chr2R:22344713:22346709:Liprin-gamma	17.2844	13.6805	11.9656	30.1816	27.0379	26.2511	39.3603	24.4582	49.2506	35.9345	48.8597
circ:chr2R:22346043:22347021:Liprin-gamma	4.71393	2.28008	5.98279	6.17351	3.79479	9.54584	2.74607	5.31699	2.54744	5.44462	5.26182
circ:chr2R:22534844:22537326:px	4.71393	0	3.98853	4.11567	2.84609	4.77292	2.74607	2.1268	5.09489	5.44462	9.77195
circ:chr2R:22534844:22540977:px	0	0	0	6.85946	4.74349	4.77292	8.2382	7.44379	16.983	6.53355	12.027
circ:chr2R:22540436:22540977:px	4.71393	2.28008	5.98279	5.48756	6.16653	8.35261	3.66142	11.6974	17.8321	13.0671	14.2821
circ:chr2R:22555217:22556794:px	32.9975	11.4004	17.9484	21.2643	13.2818	13.1255	18.3071	18.0778	39.0608	33.7567	45.853
circ:chr2R:22723936:22727685:jbug	4.71393	0	0	13.033	9.96132	8.35261	6.40749	7.44379	7.64233	0	4.51013
circ:chr2R:22723936:22727690:jbug	0	0	3.98853	4.80162	7.11523	5.96615	1.83071	4.25359	1.6983	0	0
circ:chr2R:22757864:22759405:CG42260	4.71393	5.70019	0	13.033	6.64088	5.96615	0	5.31699	5.94404	4.3557	7.51688
circ:chr2R:22757864:22777314:CG42260	17.2844	4.56015	25.9254	32.2394	17.0765	26.2511	13.7303	20.2046	18.6813	21.7785	13.5304
circ:chr2R:22777022:22777314:CG42260	0	0	7.97705	6.17351	2.37174	4.77292	1.83071	5.31699	0	3.26677	0
circ:chr2R:22994487:22996512:CG9896	0	0	0	2.74378	1.42305	3.57969	3.66142	2.1268	10.1898	4.3557	6.01351
circ:chr2R:23172486:23173005:side-V	0	0	9.97131	7.5454	8.53827	5.96615	3.66142	5.31699	5.94404	6.53355	3.00675
circ:chr2L:6191700:6191715:smal	7.85655	6.84023	5.98279	6.85946	9.01262	7.15938	4.57678	8.50719	12.7372	9.80032	8.26857
circ:chr2R:24417121:24417859:prom	20.427	5.70019	19.9426	23.3221	19.4483	22.6714	22.8839	30.8386	18.6813	17.4228	10.5236
circ:chr2R:24771724:24772795:Eps-15	117.848	36.4812	105.696	99.4621	80.6393	102.618	94.2816	103.15	95.9537	109.981	105.988
circ:chr3L:135457:136335:Pdk1	91.1359	64.9822	93.7304	82.9994	88.7032	101.425	130.896	110.593	135.864	143.738	139.814
circ:chr3L:547481:548067:Hipk	3.14262	11.4004	11.9656	11.6611	13.7561	25.0578	19.2225	20.2046	6.79318	9.80032	10.5236
circ:chr3L:547481:552270:Hipk	0	2.28008	5.98279	0	4.26914	7.15938	5.49213	4.25359	1.6983	3.26677	5.26182
circ:chr3L:573055:574185:Hipk	4.71393	6.84023	0	2.74378	3.79479	3.57969	14.6457	5.31699	12.7372	10.8892	6.76519
circ:chr3L:973635:974300:Glut1	0	5.70019	9.97131	17.1486	14.2305	11.9323	8.2382	12.7608	5.94404	2.17785	6.01351
circ:chr3L:973635:975062:Glut1	15.7131	20.5207	19.9426	32.9254	17.0765	17.8984	20.1378	27.6484	24.6253	23.9563	17.2888
circ:chr3L:980950:986044:Glut1	7.85655	3.42012	0	8.91729	9.48697	9.54584	8.2382	3.1902	5.94404	6.53355	6.76519
circ:chr3L:1283649:1285110:CG32333	25.1409	4.56015	51.8508	34.2973	27.0379	40.5698	22.8839	66.9941	41.6082	40.2902	35.3293
circ:chr3L:1283649:1288238:CG32333	47.1393	13.6805	33.9025	48.7021	34.1531	57.275	64.9902	75.5013	48.4014	54.4462	57.88
circ:chr3L:1544330:1544337:pns	23.5696	15.9605	23.9312	15.0908	12.3331	26.2511	17.3917	15.951	20.3796	17.4228	21.0473
circ:chr3L:1698646:1699316:CG7991	20.427	7.98027	15.9541	1.37189	2.84609	0	2.74607	4.25359	0	5.44462	3.75844
circ:chr2L:317742:318120:Plc21C	9.42785	2.28008	5.98279	12.347	11.8587	7.15938	2.74607	6.38039	5.09489	11.9782	9.02026
circ:chr2L:317742:325824:Plc21C	3.14262	0	0	6.85946	2.84609	7.15938	2.74607	6.38039	1.6983	11.9782	12.7787
circ:chr3L:2415390:2435132:Svil	26.7123	10.2603	13.9598	38.413	34.6274	32.2172	36.6142	32.9654	38.2117	39.2013	41.3429
circ:chr3L:2415390:2439830:Svil	9.42785	3.42012	17.9484	23.3221	24.1918	15.512	22.8839	12.7608	18.6813	17.4228	21.799
circ:chr3L:2415390:2461268:Svil	3.14262	3.42012	0	8.23135	13.2818	5.96615	0	7.44379	6.79318	8.71139	3.75844
circ:chr3L:2434625:2435132:Svil	7.85655	0	7.97705	19.2065	11.8587	8.35261	15.561	11.6974	15.2847	17.4228	24.8057
circ:chr3L:2434625:2436228:Svil	7.85655	5.70019	0	8.23135	9.48697	3.57969	4.57678	3.1902	9.34063	8.71139	13.5304
circ:chr3L:2439498:2446101:Svil	4.71393	6.84023	3.98853	13.033	13.2818	14.3188	15.561	9.57059	20.3796	8.71139	10.5236
circ:chr3L:2444498:2461268:Svil	9.42785	2.28008	9.97131	10.2892	10.91	7.15938	2.74607	3.1902	9.34063	7.62247	9.02026
circ:chr3L:2459590:2461268:Svil	3.14262	0	3.98853	7.5454	6.64088	3.57969	5.49213	10.634	13.5864	9.80032	8.26857
circ:chr3L:2484563:2485228:Svil	20.427	0	7.97705	4.80162	7.11523	4.77292	0	6.38039	3.39659	9.80032	3.75844
circ:chr3L:2523010:2523018:NA	9.42785	4.56015	5.98279	9.60324	9.01262	7.15938	7.32284	10.634	8.49148	9.80032	9.02026
circ:chr3L:3310519:3310896:ZnT63C	3.14262	0	19.9426	5.48756	4.74349	9.54584	1.83071	7.44379	3.39659	13.0671	3.75844
circ:chr3L:3593328:3594742:Eip63E	23.5696	9.12031	55.8394	30.8675	18.0252	36.9901	7.32284	36.1556	10.1898	16.3339	8.26857
circ:chr3L:3594650:3598621:Eip63E	10.9992	5.70019	21.9369	10.9751	9.01262	20.2849	7.32284	14.8876	12.7372	21.7785	12.027
circ:chr2L:6612484:6613278:CG11050	3.14262	0	0	4.11567	3.32044	3.57969	5.49213	11.6974	5.94404	4.3557	5.26182
circ:chr3L:4390449:4391221:slow	9.42785	13.6805	21.9369	17.8346	16.6022	14.3188	19.2225	26.585	33.1168	19.6006	31.5709
circ:chr3L:4577916:4580159:CG42540	75.4228	15.9605	55.8394	96.7183	80.1649	56.0818	106.181	106.34	108.691	116.515	97.7195
circ:chr3L:4577916:4588124:CG42540	10.9992	10.2603	15.9541	8.23135	9.96132	7.15938	10.9843	22.3314	11.0389	8.71139	16.5371
circ:chr3L:4578759:4588124:CG42540	6.28524	0	0	7.5454	4.26914	4.77292	2.74607	10.634	5.94404	13.0671	6.01351
circ:chr3L:4751963:4753381:RhoGEF64C	6.28524	4.56015	0	6.85946	9.01262	7.15938	14.6457	10.634	9.34063	17.4228	5.26182
circ:chr3L:4751963:4767056:RhoGEF64C	25.1409	9.12031	3.98853	27.4378	29.4096	16.7052	11.8996	13.8242	16.983	18.5117	18.0405
circ:chr3L:4764521:4767056:RhoGEF64C	0	2.28008	3.98853	5.48756	6.16653	3.57969	1.83071	0	7.64233	8.71139	6.01351
circ:chr3L:4912671:4913956:Rh50	6.28524	4.56015	19.9426	20.5784	12.3331	11.9323	12.815	29.7752	17.8321	32.6677	18.7922
circ:chr3L:5431631:5433855:DIP-delta	4.71393	0	9.97131	6.85946	6.16653	8.35261	3.66142	10.634	9.34063	14.156	6.01351
circ:chr3L:5659428:5670875:sif	0	0	3.98853	3.42973	5.69218	4.77292	2.74607	3.1902	15.2847	8.71139	9.77195
circ:chr3L:5659428:5673265:sif	12.5705	3.42012	11.9656	25.38	17.5509	14.3188	16.4764	21.268	11.8881	19.6006	12.027
circ:chr3L:5659428:5675208:sif	6.28524	0	13.9598	10.9751	9.96132	11.9323	8.2382	10.634	14.4355	10.8892	12.027
circ:chr3L:5672054:5673265:NA	28.2836	5.70019	69.7992	53.5038	39.3709	65.6276	44.8524	75.5013	40.7591	56.6241	46.6047
circ:chr3L:5676276:5716279:NA	4.71393	0	0	3.42973	2.84609	5.96615	1.83071	3.1902	5.09489	3.26677	3.00675
circ:chr3L:5703924:5705241:NA	10.9992	2.28008	27.9197	15.7767	8.06393	11.9323	5.49213	32.9654	10.1898	14.156	14.2821
circ:chr3L:5703924:5706573:NA	128.847	45.6015	191.449	65.8508	58.8192	93.0719	78.7205	172.271	119.73	157.894	133.049
circ:chr3L:5703924:5716279:NA	26.7123	13.6805	21.9369	32.2394	22.7687	44.1495	43.937	40.4092	30.5693	32.6677	42.8462
circ:chr3L:5703924:5717738:NA	20.427	4.56015	17.9484	24.0081	20.397	25.0578	14.6457	27.6484	31.4185	28.312	28.5642
circ:chr3L:5703924:5722568:NA	0	0	7.97705	4.80162	6.16653	3.57969	4.57678	7.44379	4.24574	5.44462	4.51013
circ:chr3L:5703924:5726594:NA	3.14262	0	5.98279	8.23135	10.4357	10.7391	0	3.1902	4.24574	0	0
circ:chr3L:5703924:5728642:NA	12.5705	0	17.9484	19.2065	13.2818	19.0917	1.83071	17.0144	7.64233	13.0671	9.02026
circ:chr3L:5703924:5731636:NA	7.85655	2.28008	23.9312	11.6611	9.96132	16.7052	8.2382	20.2046	3.39659	3.26677	3.75844
circ:chr3L:5704961:5706573:NA	4.71393	0	5.98279	1.37189	0	0	1.83071	0	9.34063	9.80032	5.26182
circ:chr3L:5734438:5736094:NA	17.2844	3.42012	5.98279	13.7189	12.3331	10.7391	7.32284	14.8876	11.8881	9.80032	5.26182
circ:chr3L:5734465:5736094:NA	18.8557	6.84023	17.9484	15.7767	17.0765	16.7052	9.15355	32.9654	15.2847	23.9563	22.5506
circ:chr3L:5735725:5736094:NA	3.14262	3.42012	19.9426	5.48756	12.3331	19.0917	7.32284	15.951	2.54744	11.9782	3.00675
circ:chr3L:5771617:5774076:scny	3.14262	0	0	3.42973	8.06393	5.96615	5.49213	6.38039	6.79318	9.80032	12.7787
circ:chr3L:6019069:6019857:PVRAP	3.14262	2.28008	3.98853	5.48756	4.74349	3.57969	8.2382	7.44379	3.39659	4.3557	6.01351
circ:chr3L:6100468:6103792:Ets65A	0	0	3.98853	7.5454	4.26914	0	4.57678	6.38039	8.49148	6.53355	3.75844
circ:chr3L:6523029:6524096:sfl	23.5696	2.28008	13.9598	9.60324	11.8587	8.35261	13.7303	14.8876	31.4185	28.312	25.5574
circ:chr3L:6581475:6587394:MCU	3.14262	0	0	8.91729	5.69218	5.96615	0	2.1268	1.6983	0	0
circ:chr3L:7038004:7045355:Mp	48.7106	17.1006	105.696	14.4049	11.3844	31.024	9.15355	44.6627	13.5864	25.0453	13.5304
circ:chr3L:7046333:7049576:Mp	0	0	7.97705	3.42973	3.32044	2.38646	0	9.57059	6.79318	4.3557	3.00675
circ:chr3L:7111063:7111801:form3	20.427	7.98027	3.98853	5.48756	9.01262	8.35261	4.57678	7.44379	9.34063	11.9782	12.027
circ:chr3L:7513817:7514354:CG7546	4.71393	6.84023	3.98853	24.0081	26.0892	22.6714	30.2067	25.5216	19.5304	29.401	27.8125
circ:chr3L:7602787:7603962:Pura	26.7123	10.2603	19.9426	27.4378	16.6022	23.8646	45.7678	28.7118	44.1557	43.557	37.5844
circ:chr3L:7616107:7617602:Pura	3.14262	4.56015	0	4.11567	3.32044	3.57969	6.40749	6.38039	8.49148	9.80032	7.51688
circ:chr3L:7624597:7625996:Pura	34.5688	6.84023	9.97131	41.8427	32.2557	40.5698	39.3603	24.4582	22.0778	23.9563	25.5574
circ:chr3L:7652212:7652220:CG32373	0	2.28008	3.98853	3.42973	3.32044	3.57969	4.57678	4.25359	5.94404	7.62247	6.01351
circ:chr3L:8070951:8072493:Sarm	20.427	5.70019	5.98279	28.1238	22.2944	16.7052	25.6299	21.268	29.7202	31.5788	43.5979
circ:chr3L:8093058:8099536:Sarm	4.71393	3.42012	5.98279	5.48756	6.16653	4.77292	6.40749	6.38039	11.8881	13.0671	14.2821
circ:chr3L:8098345:8099536:Sarm	61.2811	23.9408	41.8795	82.9994	66.4088	72.787	128.15	84.0085	106.143	106.715	105.236
circ:chr3L:8106015:8106949:Sarm	4.71393	5.70019	5.98279	9.60324	11.8587	19.0917	42.1063	32.9654	51.798	54.4462	60.1351
circ:chr3L:8187478:8188580:Atg18a	12.5705	3.42012	5.98279	8.23135	7.11523	5.96615	16.4764	13.8242	10.1898	17.4228	12.027
circ:chr3L:8265893:8267073:Dscam4	0	0	0	4.11567	6.64088	4.77292	7.32284	17.0144	9.34063	9.80032	7.51688
circ:chr3L:8273175:8275667:Dscam4	6.28524	3.42012	0	12.347	9.96132	7.15938	3.66142	6.38039	4.24574	9.80032	6.01351
circ:chr3L:8277854:8279966:Dscam4	0	3.42012	3.98853	8.91729	9.48697	8.35261	13.7303	2.1268	9.34063	5.44462	8.26857
circ:chr3L:8469409:8469682:Gug	9.42785	2.28008	17.9484	4.80162	5.69218	11.9323	1.83071	17.0144	5.94404	8.71139	6.76519
circ:chr3L:8469409:8469691:Gug	18.8557	7.98027	49.8566	19.8924	9.96132	26.2511	10.0689	53.1699	15.2847	23.9563	18.0405
circ:chr2L:337937:339441:Plc21C	3.14262	2.28008	0	17.1486	9.48697	11.9323	1.83071	4.25359	0	2.17785	2.25506
circ:chr3L:8585970:8588818:CG43078	4.71393	2.28008	0	8.23135	7.11523	0	12.815	14.8876	18.6813	9.80032	20.2956
circ:chr3L:8635680:8637598:Zasp66	12.5705	3.42012	13.9598	11.6611	3.32044	9.54584	11.8996	8.50719	11.0389	17.4228	3.75844
circ:chr3L:8926073:8928144:Tsp66E	0	0	0	2.05784	3.32044	4.77292	0	2.1268	5.09489	4.3557	5.26182
circ:chr3L:9258824:9269535:GluRIB	3.14262	0	0	2.05784	3.32044	3.57969	0	2.1268	4.24574	4.3557	3.00675
circ:chr3L:9297938:9297946:NA	3.14262	2.28008	3.98853	4.11567	3.32044	3.57969	4.57678	0	5.09489	5.44462	3.00675
circ:chr3L:9342164:9345067:PGRP-LC	6.28524	2.28008	3.98853	13.7189	7.11523	2.38646	0	13.8242	9.34063	7.62247	13.5304
circ:chr3L:9473127:9474500:CG44838	3.14262	2.28008	0	6.85946	12.3331	7.15938	5.49213	4.25359	12.7372	6.53355	9.77195
circ:chr3L:9552901:9553536:CG42673	4.71393	0	3.98853	9.60324	5.69218	5.96615	10.0689	2.1268	3.39659	3.26677	8.26857
circ:chr3L:9771654:9781218:Ae2	3.14262	4.56015	0	10.2892	8.53827	10.7391	10.9843	10.634	7.64233	10.8892	14.2821
circ:chr3L:9944476:9946234:bma	0	0	0	7.5454	2.84609	7.15938	1.83071	3.1902	3.39659	0	4.51013
circ:chr3L:9955380:9961786:bma	6.28524	0	3.98853	4.11567	2.84609	0	5.49213	4.25359	5.94404	6.53355	9.02026
circ:chr3L:10003583:10004101:dpr6	39.2827	21.6607	45.868	48.0162	40.794	39.3766	31.1221	29.7752	21.2287	23.9563	18.7922
circ:chr3L:10526917:10526923:Rbfox1	4.71393	2.28008	5.98279	4.80162	2.84609	2.38646	4.57678	3.1902	3.39659	4.3557	5.26182
circ:chr3L:10568128:10568605:Rbfox1	47.1393	21.6607	51.8508	91.9167	65.4601	96.6516	50.3445	92.5157	55.1946	53.3573	61.6384
circ:chr3L:10568128:10571246:Rbfox1	6.28524	2.28008	9.97131	8.91729	10.91	5.96615	6.40749	9.57059	6.79318	3.26677	3.75844
circ:chr3L:10580308:10585539:Rbfox1	9.42785	5.70019	9.97131	8.91729	9.96132	13.1255	10.0689	19.1412	13.5864	15.2449	11.2753
circ:chr3L:10584815:10585539:Rbfox1	51.8532	15.9605	39.8853	52.8178	47.9092	28.6375	77.8052	65.9307	62.8369	69.6912	48.108
circ:chr3L:10584815:10587687:Rbfox1	0	0	0	4.11567	6.16653	4.77292	4.57678	2.1268	3.39659	2.17785	2.25506
circ:chr3L:11128691:11130549:NaPi-III	6.28524	0	0	4.80162	6.64088	10.7391	10.9843	6.38039	10.1898	10.8892	7.51688
circ:chr3L:11150872:11151557:IRSp53	21.9983	9.12031	5.98279	12.347	9.96132	14.3188	15.561	12.7608	16.1338	17.4228	20.2956
circ:chr3L:11158138:11158566:IRSp53	32.9975	4.56015	71.7935	32.2394	23.2431	79.9464	14.6457	24.4582	15.2847	37.0234	22.5506
circ:chr2L:7040472:7041159:milt	28.2836	12.5404	9.97131	25.38	24.6661	42.9563	21.0532	41.4725	27.1727	29.401	26.3091
circ:chr3L:12517427:12518667:tral	6.28524	0	7.97705	6.85946	5.69218	2.38646	3.66142	11.6974	6.79318	4.3557	8.26857
circ:chr3L:12851308:12852277:Wbp2	226.269	99.1834	211.392	310.047	252.828	337.684	291.083	458.325	399.949	427.947	415.684
circ:chr3L:12851386:12852277:Wbp2	18.8557	7.98027	33.9025	13.033	13.7561	13.1255	15.561	21.268	37.3625	42.468	43.5979
circ:chr3L:13481032:13482898:stv	6.28524	2.28008	0	13.033	12.8074	13.1255	12.815	9.57059	9.34063	17.4228	18.7922
circ:chr3L:13481035:13482898:stv	3.14262	0	3.98853	6.85946	8.53827	8.35261	6.40749	5.31699	6.79318	4.3557	8.26857
circ:chr3L:14039047:14040594:Hsc70Cb	4.71393	2.28008	11.9656	13.033	4.74349	10.7391	10.9843	18.0778	11.8881	18.5117	8.26857
circ:chr3L:14053490:14053496:Frl	10.9992	4.56015	3.98853	6.85946	5.69218	5.96615	7.32284	4.25359	5.94404	6.53355	6.01351
circ:chr3L:14065615:14068927:Frl	6.28524	3.42012	7.97705	12.347	6.16653	0	4.57678	10.634	8.49148	5.44462	8.26857
circ:chr3L:14199944:14200807:nuf	0	2.28008	0	4.11567	4.26914	3.57969	1.83071	5.31699	5.09489	7.62247	6.01351
circ:chr3L:14199944:14201666:nuf	7.85655	0	19.9426	10.9751	9.01262	13.1255	15.561	14.8876	23.7761	22.8674	24.054
circ:chr3L:14230175:14231325:nuf	0	0	0	5.48756	4.26914	11.9323	4.57678	8.50719	4.24574	4.3557	6.76519
circ:chr3L:14311860:14317337:fz	12.5705	11.4004	21.9369	19.8924	18.4996	19.0917	15.561	32.9654	17.8321	21.7785	21.799
circ:chr3L:14664295:14665070:dlp	4.71393	2.28008	3.98853	4.80162	2.84609	3.57969	2.74607	9.57059	5.09489	5.44462	3.75844
circ:chr3L:14667258:14667741:dlp	0	0	3.98853	10.2892	9.48697	11.9323	6.40749	15.951	5.09489	11.9782	6.76519
circ:chr3L:14763052:14765684:Mgat4a	10.9992	4.56015	9.97131	8.91729	6.16653	2.38646	9.15355	8.50719	22.927	25.0453	18.0405
circ:chr3L:14839217:14840048:CG17839	7.85655	2.28008	0	6.17351	5.69218	5.96615	0	8.50719	2.54744	2.17785	2.25506
circ:chr3L:14880205:14880838:CG17839	6.28524	0	11.9656	7.5454	4.74349	8.35261	0	5.31699	3.39659	6.53355	4.51013
circ:chr3L:14903875:14904980:DCX-EMAP	9.42785	0	9.97131	7.5454	7.11523	8.35261	11.8996	15.951	45.0048	38.1123	36.081
circ:chr3L:16063885:16066829:Mbs	7.85655	0	0	10.2892	10.4357	5.96615	19.2225	5.31699	20.3796	16.3339	12.7787
circ:chr3L:16068112:16077809:Mbs	7.85655	6.84023	0	10.2892	8.53827	9.54584	14.6457	13.8242	22.927	28.312	19.5439
circ:chr3L:16076229:16077282:Mbs	3.14262	0	3.98853	4.11567	4.74349	11.9323	0	4.25359	0	0	1.50338
circ:chr3L:16076229:16077809:Mbs	4.71393	4.56015	13.9598	5.48756	4.26914	4.77292	11.8996	6.38039	6.79318	4.3557	12.7787
circ:chr3L:16715440:16716837:Dab	47.1393	10.2603	53.8451	37.727	38.8966	54.8886	27.4607	74.4379	37.3625	53.3573	43.5979
circ:chr3L:16883918:16897628:Lmpt	14.1418	3.42012	17.9484	4.11567	4.26914	16.7052	14.6457	23.3948	15.2847	23.9563	27.0608
circ:chr3L:16896803:16897628:Lmpt	25.1409	4.56015	11.9656	8.23135	10.91	7.15938	9.15355	21.268	24.6253	23.9563	18.7922
circ:chr3L:16912128:16913398:Lmpt	0	0	5.98279	2.74378	3.32044	5.96615	1.83071	4.25359	5.94404	6.53355	2.25506
circ:chr3L:16959098:16959884:Ogdh	3.14262	0	5.98279	8.91729	5.21783	9.54584	8.2382	11.6974	16.1338	21.7785	15.7855
circ:chr3L:16962334:16964978:Ogdh	7.85655	5.70019	0	11.6611	6.64088	7.15938	3.66142	4.25359	3.39659	2.17785	4.51013
circ:chr3L:16980558:16983862:Exn	3.14262	2.28008	0	4.80162	4.74349	0	0	3.1902	3.39659	10.8892	4.51013
circ:chr3L:16980558:16985339:Exn	3.14262	0	3.98853	2.05784	4.26914	3.57969	1.83071	5.31699	5.94404	9.80032	4.51013
circ:chr3L:17400982:17400990:NA	23.5696	14.8205	7.97705	25.38	27.0379	20.2849	26.5453	18.0778	17.8321	20.6896	15.0338
circ:chr3L:17400982:17401022:NA	18.8557	0	9.97131	16.4627	10.91	13.1255	9.15355	9.57059	5.09489	16.3339	9.02026
circ:chr3L:17530808:17539736:Nedd4	4.71393	0	0	4.80162	3.32044	4.77292	3.66142	4.25359	3.39659	3.26677	0
circ:chr3L:17540690:17541403:Nedd4	3.14262	4.56015	3.98853	10.2892	9.01262	8.35261	1.83071	7.44379	2.54744	10.8892	6.76519
circ:chr3L:17715966:17738926:Ccn	0	2.28008	5.98279	1.37189	1.89739	2.38646	7.32284	5.31699	11.8881	11.9782	6.01351
circ:chr3L:17721808:17723285:Ccn	83.2794	50.1617	175.495	96.7183	55.4988	119.323	71.3977	172.271	99.3503	147.005	82.6857
circ:chr3L:17721914:17721919:Ccn	17.2844	0	0	14.4049	12.3331	0	12.815	24.4582	15.2847	27.2231	18.7922
circ:chr3L:17729583:17738926:Ccn	4.71393	9.12031	5.98279	4.11567	2.37174	5.96615	3.66142	6.38039	5.09489	3.26677	6.76519
circ:chr3L:18661356:18662043:MYPT-75D	7.85655	2.28008	9.97131	7.5454	12.3331	8.35261	5.49213	11.6974	11.0389	10.8892	12.7787
circ:chr3L:18661356:18664820:MYPT-75D	0	0	0	5.48756	7.11523	8.35261	0	8.50719	11.0389	7.62247	4.51013
circ:chr3L:18662623:18663754:MYPT-75D	7.85655	2.28008	21.9369	13.7189	9.96132	21.4781	6.40749	20.2046	0	6.53355	3.00675
circ:chr3L:18662623:18664820:MYPT-75D	6.28524	3.42012	5.98279	19.8924	12.8074	36.9901	5.49213	9.57059	1.6983	6.53355	3.00675
circ:chr3L:18752587:18752596:NA	29.8549	14.8205	13.9598	32.2394	26.0892	29.8307	46.6831	19.1412	43.3065	34.8456	31.5709
circ:chr3L:18785227:18785235:NA	0	0	7.97705	5.48756	7.58958	0	8.2382	4.25359	12.7372	3.26677	7.51688
circ:chr3L:19974267:19975102:Ac76E	3.14262	5.70019	7.97705	3.42973	2.84609	4.77292	5.49213	7.44379	4.24574	9.80032	6.01351
circ:chr3L:20255897:20256638:rdgC	18.8557	5.70019	21.9369	27.4378	20.8713	23.8646	32.9528	38.2824	32.2676	32.6677	33.826
circ:chr3L:20260861:20262841:rdgC	4.71393	0	3.98853	6.17351	6.64088	5.96615	4.57678	6.38039	11.8881	9.80032	6.01351
circ:chr3L:20348941:20351730:eRF1	0	3.42012	3.98853	4.11567	4.74349	3.57969	7.32284	4.25359	9.34063	0	8.26857
circ:chr3L:20510029:20510779:CG32425	0	10.2603	5.98279	10.9751	6.64088	7.15938	9.15355	6.38039	10.1898	7.62247	8.26857
circ:chr3L:21068713:21071062:siz	7.85655	11.4004	11.9656	15.7767	16.6022	23.8646	6.40749	12.7608	16.1338	22.8674	15.7855
circ:chr3L:21907345:21907920:mub	7.85655	2.28008	0	4.80162	1.89739	5.96615	2.74607	6.38039	3.39659	6.53355	3.75844
circ:chr3L:21914775:21915655:mub	32.9975	20.5207	49.8566	37.727	34.6274	40.5698	34.7835	49.9797	55.1946	58.8019	57.1283
circ:chr3L:21914775:21921327:mub	3.14262	2.28008	0	5.48756	3.32044	4.77292	2.74607	2.1268	5.94404	8.71139	4.51013
circ:chr3L:21976294:21977630:P5CS	37.7114	6.84023	19.9426	23.3221	20.397	39.3766	23.7992	34.0288	33.1168	53.3573	44.3496
circ:chr3L:21976294:21978374:P5CS	7.85655	5.70019	21.9369	9.60324	10.91	8.35261	16.4764	23.3948	18.6813	31.5788	34.5777
circ:chr3L:21978132:21981195:P5CS	0	0	0	3.42973	3.79479	0	2.74607	2.1268	4.24574	5.44462	3.75844
circ:chr3L:21980303:21981195:P5CS	7.85655	0	0	19.8924	10.91	26.2511	7.32284	8.50719	3.39659	5.44462	6.76519
circ:chr3L:22183785:22184602:olf413	14.1418	4.56015	5.98279	8.91729	5.69218	5.96615	9.15355	18.0778	9.34063	13.0671	11.2753
circ:chr3L:22221699:22222673:olf413	3.14262	2.28008	19.9426	8.91729	1.89739	4.77292	2.74607	0	5.09489	3.26677	4.51013
circ:chr3L:22221699:22223847:olf413	0	2.28008	5.98279	4.11567	8.06393	9.54584	2.74607	5.31699	5.09489	5.44462	4.51013
circ:chr3L:22777110:22778824:SPoCk	34.5688	10.2603	53.8451	15.7767	8.53827	23.8646	12.815	26.585	23.7761	40.2902	18.7922
circ:chr3L:23002052:23002443:nrm	28.2836	15.9605	23.9312	17.8346	13.7561	26.2511	6.40749	38.2824	13.5864	27.2231	18.0405
circ:chr3L:23007327:23007707:nrm	4.71393	4.56015	37.891	12.347	14.7048	10.7391	2.74607	22.3314	15.2847	9.80032	12.027
circ:chr3L:23029836:23032201:nrm	0	0	0	13.033	11.8587	3.57969	11.8996	11.6974	14.4355	15.2449	8.26857
circ:chr3L:23126199:23128370:CG33217	6.28524	0	0	4.11567	4.74349	2.38646	7.32284	6.38039	9.34063	4.3557	3.00675
circ:chr3L:23210851:23216107:nAChRalpha4	12.5705	4.56015	15.9541	8.91729	6.64088	5.96615	4.57678	12.7608	16.1338	15.2449	24.054
circ:chr3L:23210851:23227547:nAChRalpha4	9.42785	0	13.9598	4.11567	3.79479	3.57969	2.74607	7.44379	16.1338	8.71139	12.7787
circ:chr3L:23227437:23239017:nAChRalpha4	0	0	0	3.42973	2.84609	4.77292	1.83071	8.50719	0	0	2.25506
circ:chr3L:23262707:23264364:nAChRalpha4	6.28524	5.70019	15.9541	21.9503	11.3844	17.8984	12.815	21.268	18.6813	33.7567	19.5439
circ:chr3L:24131195:24131237:Snap25	4.71393	2.28008	7.97705	4.80162	3.79479	2.38646	0	7.44379	4.24574	7.62247	6.01351
circ:chr3L:24161130:24162430:Snap25	0	0	0	2.74378	0	0	2.74607	0	9.34063	11.9782	12.7787
circ:chr3L:24253792:24258636:Snap25	7.85655	3.42012	7.97705	9.60324	5.21783	5.96615	8.2382	12.7608	14.4355	14.156	18.0405
circ:chr3L:24297680:24299449:Snap25	0	0	0	4.80162	4.74349	5.96615	6.40749	5.31699	2.54744	3.26677	3.00675
circ:chr3L:24725823:24726292:NA	212.127	124.264	207.403	196.18	173.137	207.622	168.425	230.758	219.929	184.028	178.15
circ:chr3L:24725823:24728508:NA	10.9992	9.12031	7.97705	16.4627	21.3457	16.7052	18.3071	20.2046	15.2847	11.9782	24.8057
circ:chr3L:24725823:24734187:NA	3.14262	0	5.98279	6.17351	5.21783	3.57969	2.74607	8.50719	4.24574	7.62247	3.75844
circ:chr3L:24728296:24734187:NA	31.4262	18.2406	39.8853	36.3551	37.4735	58.4683	18.3071	69.1209	37.3625	40.2902	33.0743
circ:chr3L:27146394:27147695:vtd	15.7131	7.98027	19.9426	19.8924	15.1792	10.7391	21.0532	23.3948	32.2676	22.8674	33.0743
circ:chr3L:27292881:27293271:Dbp80	67.5663	18.2406	59.8279	82.9994	61.6653	66.8209	46.6831	86.1353	61.9878	68.6022	60.8867
circ:chr3L:27331993:27332346:Dbp80	160.274	39.9014	221.363	123.47	95.3441	158.7	114.419	209.49	164.735	234.119	156.351
circ:chr3L:27420678:27421014:Dbp80	10.9992	2.28008	31.9082	8.91729	2.37174	21.4781	2.74607	30.8386	12.7372	13.0671	10.5236
circ:chr2L:8105691:8107880:Bsg	39.2827	14.8205	29.9139	80.2556	78.7419	114.55	42.1063	37.219	19.5304	21.7785	22.5506
circ:chr3L:227117:227376:NA	17.2844	0	11.9656	24.0081	15.6535	19.0917	22.8839	30.8386	10.1898	20.6896	18.7922
circ:chr3L:310276:311285:fwd	14.1418	2.28008	7.97705	11.6611	6.16653	3.57969	10.0689	7.44379	12.7372	9.80032	12.7787
circ:chr3L:313023:314317:fwd	80.1368	39.9014	81.7648	69.2805	53.127	82.3329	83.2973	115.91	93.4063	150.272	121.773
circ:chr3L:370606:371507:trh	0	3.42012	11.9656	7.5454	6.64088	8.35261	0	2.1268	1.6983	5.44462	2.25506
circ:chr3L:462180:462558:klar	61.2811	20.5207	65.8107	39.7848	36.0505	76.3667	11.8996	54.2333	25.4744	35.9345	22.5506
circ:chr3L:479668:481336:klar	6.28524	7.98027	0	3.42973	2.84609	11.9323	2.74607	5.31699	4.24574	4.3557	3.75844
circ:chr3L:505886:506356:klar	26.7123	5.70019	51.8508	15.0908	17.0765	23.8646	5.49213	25.5216	6.79318	11.9782	11.2753
circ:chr3L:507974:508799:klar	0	2.28008	0	3.42973	3.32044	9.54584	1.83071	2.1268	5.09489	9.80032	1.50338
circ:chr3L:1003395:1003821:trio	42.4253	11.4004	81.7648	39.7848	27.9866	59.6615	10.9843	54.2333	17.8321	33.7567	18.7922
circ:chr3L:1003395:1009739:trio	0	0	0	3.42973	2.37174	3.57969	4.57678	3.1902	5.94404	6.53355	5.26182
circ:chr3L:1009321:1009739:trio	12.5705	0	17.9484	8.23135	7.11523	8.35261	3.66142	20.2046	8.49148	9.80032	4.51013
circ:chr3L:1172757:1174607:bab2	18.8557	2.28008	11.9656	19.2065	9.96132	16.7052	10.0689	22.3314	15.2847	22.8674	11.2753
circ:chr3L:1526333:1528076:Iml1	4.71393	0	7.97705	6.85946	5.69218	9.54584	0	3.1902	2.54744	2.17785	0
circ:chr3L:1526659:1528076:Iml1	6.28524	0	0	4.11567	1.42305	0	4.57678	9.57059	5.94404	2.17785	3.00675
circ:chr3L:1527189:1528076:Iml1	3.14262	0	11.9656	6.85946	4.26914	7.15938	5.49213	5.31699	0	2.17785	2.25506
circ:chr2L:8176572:8182049:Piezo	7.85655	4.56015	13.9598	6.85946	5.21783	0	7.32284	3.1902	5.09489	5.44462	7.51688
circ:chr2L:8176572:8184850:Piezo	0	0	0	6.17351	4.74349	4.77292	2.74607	0	5.09489	3.26677	0
circ:chr3L:1718705:1720169:drpr	9.42785	3.42012	7.97705	8.91729	7.11523	21.4781	6.40749	12.7608	6.79318	11.9782	12.7787
circ:chr3L:1723579:1724225:drpr	3.14262	0	3.98853	5.48756	4.74349	2.38646	3.66142	13.8242	6.79318	9.80032	6.76519
circ:chr3L:1781094:1789101:alpha-Spec	0	0	0	2.05784	3.79479	4.77292	1.83071	2.1268	4.24574	5.44462	4.51013
circ:chr3L:1784906:1789101:alpha-Spec	4.71393	0	5.98279	3.42973	3.79479	5.96615	3.66142	5.31699	6.79318	9.80032	7.51688
circ:chr3L:2297640:2297648:NA	6.28524	2.28008	3.98853	7.5454	10.91	5.96615	3.66142	4.25359	5.09489	6.53355	6.76519
circ:chr3L:2509363:2510557:Spn	9.42785	13.6805	9.97131	26.0659	19.4483	16.7052	21.9685	20.2046	22.927	21.7785	18.0405
circ:chr3L:2534710:2536218:Spn	9.42785	2.28008	5.98279	8.23135	10.4357	4.77292	13.7303	5.31699	16.983	9.80032	19.5439
circ:chr3L:2563817:2564695:msn	14.1418	7.98027	23.9312	16.4627	8.53827	14.3188	4.57678	29.7752	10.1898	20.6896	14.2821
circ:chr3L:2610493:2612003:Pxn	10.9992	0	21.9369	2.05784	5.21783	0	0	2.1268	5.94404	5.44462	3.00675
circ:chr2L:8321500:8321510:NA	69.1376	23.9408	67.8049	38.413	34.6274	45.3427	33.8681	56.3601	40.7591	46.8237	36.081
circ:chr3L:2665910:2667058:Fife	136.704	26.2209	221.363	67.9086	47.4349	103.811	88.7895	171.207	106.993	176.406	115.008
circ:chr3L:2678537:2684688:Fife	9.42785	6.84023	13.9598	10.9751	8.06393	8.35261	10.0689	13.8242	11.0389	9.80032	9.77195
circ:chr3L:2682220:2684688:Fife	14.1418	5.70019	17.9484	28.1238	19.9226	36.9901	16.4764	27.6484	19.5304	23.9563	20.2956
circ:chr3L:2728419:2729469:Mrtf	6.28524	5.70019	11.9656	8.91729	9.96132	15.512	5.49213	8.50719	9.34063	18.5117	12.027
circ:chr3L:2820058:2821707:Tet	32.9975	19.3807	27.9197	29.4957	36.0505	35.7969	13.7303	37.219	28.0219	26.1342	32.3226
circ:chr3L:3070587:3070712:CG32486	3.14262	2.28008	31.9082	2.74378	1.89739	9.54584	0	19.1412	3.39659	8.71139	3.75844
circ:chr3L:3536073:3536081:NA	0	2.28008	0	4.80162	2.84609	2.38646	7.32284	0	4.24574	7.62247	3.00675
circ:chr3L:3718195:3718990:CG32264	9.42785	2.28008	5.98279	8.23135	7.11523	10.7391	4.57678	7.44379	5.94404	8.71139	4.51013
circ:chr3L:3721536:3722522:CG32264	7.85655	0	7.97705	7.5454	4.74349	8.35261	1.83071	15.951	1.6983	8.71139	4.51013
circ:chr3L:3721536:3723105:CG32264	15.7131	9.12031	9.97131	15.0908	8.06393	26.2511	10.0689	12.7608	4.24574	8.71139	7.51688
circ:chr3L:3722155:3723105:CG32264	56.5671	15.9605	61.8221	49.3881	33.2044	38.1834	16.4764	58.4869	26.3236	30.4899	30.0675
circ:chr3L:3722155:3723872:CG32264	3.14262	0	3.98853	7.5454	3.79479	5.96615	10.0689	8.50719	0	3.26677	4.51013
circ:chr3L:3741995:3743772:CG32264	0	2.28008	7.97705	16.4627	18.4996	11.9323	8.2382	3.1902	0	2.17785	5.26182
circ:chr3L:3767136:3769406:CG32264	32.9975	14.8205	29.9139	26.0659	22.2944	21.4781	32.0374	26.585	26.3236	47.9127	37.5844
circ:chr3L:3769077:3769406:CG32264	3.14262	0	11.9656	2.74378	2.37174	2.38646	0	12.7608	3.39659	4.3557	5.26182
circ:chr3L:3767136:3781412:CG32264	6.28524	0	0	10.9751	12.3331	4.77292	13.7303	4.25359	10.1898	4.3557	8.26857
circ:chr3L:3780422:3781412:CG32264	21.9983	2.28008	9.97131	19.8924	13.7561	15.512	5.49213	13.8242	10.1898	13.0671	8.26857
circ:chr3L:3767136:3803454:CG32264	9.42785	2.28008	0	3.42973	3.79479	8.35261	4.57678	12.7608	16.1338	9.80032	11.2753
circ:chr3L:4097506:4100845:CG14995	0	0	5.98279	4.11567	2.84609	8.35261	4.57678	2.1268	2.54744	3.26677	6.01351
circ:chr3L:4131120:4133822:ens	0	0	9.97131	2.74378	1.89739	9.54584	1.83071	8.50719	4.24574	3.26677	6.01351
circ:chr3L:4180730:4182873:Teh2	53.4245	29.641	55.8394	53.5038	42.217	42.9563	32.0374	34.0288	33.9659	33.7567	28.5642
circ:chr3L:4324921:4325410:Cip4	59.7097	27.3609	41.8795	61.0492	48.8579	62.0479	26.5453	63.8039	49.2506	63.1576	57.88
circ:chr3L:4326983:4327917:Cip4	12.5705	7.98027	5.98279	24.694	18.4996	23.8646	10.9843	25.5216	10.1898	15.2449	13.5304
circ:chr3L:4659479:4660409:axo	7.85655	3.42012	0	5.48756	8.06393	4.77292	6.40749	5.31699	5.94404	8.71139	11.2753
circ:chr3L:4664126:4664953:axo	4.71393	2.28008	5.98279	7.5454	3.32044	5.96615	4.57678	8.50719	5.09489	4.3557	6.01351
circ:chr3L:4655972:4675947:axo	6.28524	2.28008	0	10.9751	7.11523	0	12.815	6.38039	17.8321	9.80032	10.5236
circ:chr3L:4659479:4675947:axo	6.28524	9.12031	5.98279	4.80162	5.21783	2.38646	8.2382	13.8242	13.5864	20.6896	15.0338
circ:chr3L:4664126:4675947:axo	6.28524	6.84023	0	2.74378	5.21783	7.15938	10.0689	7.44379	11.0389	15.2449	18.7922
circ:chr3L:4670117:4675947:axo	9.42785	9.12031	5.98279	19.8924	16.6022	10.7391	32.9528	25.5216	38.2117	40.2902	40.5912
circ:chr3L:4673172:4675947:axo	3.14262	3.42012	0	2.05784	3.32044	7.15938	6.40749	3.1902	9.34063	6.53355	11.2753
circ:chr3L:4674955:4675947:axo	7.85655	3.42012	3.98853	13.7189	9.48697	7.15938	13.7303	6.38039	11.0389	7.62247	12.7787
circ:chr3L:4987076:4988264:Con	4.71393	3.42012	0	4.11567	4.26914	5.96615	3.66142	9.57059	2.54744	2.17785	0
circ:chr3L:5162455:5167059:shep	14.1418	17.1006	19.9426	26.0659	17.0765	19.0917	21.0532	17.0144	8.49148	17.4228	11.2753
circ:chr3L:5162966:5167059:shep	25.1409	11.4004	51.8508	50.76	35.5761	57.275	38.4449	63.8039	33.1168	40.2902	31.5709
circ:chr3L:5817534:5818286:vn	3.14262	3.42012	3.98853	4.11567	3.32044	8.35261	1.83071	10.634	4.24574	7.62247	3.75844
circ:chr3L:5937398:5938006:Egfrap	12.5705	3.42012	5.98279	9.60324	9.01262	2.38646	1.83071	5.31699	5.09489	4.3557	3.00675
circ:chr2L:8563738:8564296:Sema1a	7.85655	0	19.9426	10.2892	13.2818	9.54584	8.2382	14.8876	12.7372	19.6006	14.2821
circ:chr3L:6570877:6572122:jv	0	2.28008	3.98853	3.42973	4.26914	11.9323	7.32284	6.38039	11.0389	4.3557	5.26182
circ:chr3L:6738703:6739825:dikar	7.85655	0	0	5.48756	3.32044	3.57969	7.32284	14.8876	16.983	10.8892	15.7855
circ:chr3L:6738703:6739921:dikar	25.1409	12.5404	29.9139	38.413	33.2044	48.9224	23.7992	40.4092	28.0219	23.9563	21.799
circ:chr3L:7163751:7168289:Dscam2	7.85655	3.42012	5.98279	32.9254	25.1405	22.6714	22.8839	23.3948	11.0389	14.156	21.0473
circ:chr3L:7164349:7168289:Dscam2	0	2.28008	3.98853	7.5454	2.37174	4.77292	2.74607	4.25359	1.6983	7.62247	0
circ:chr3L:7175424:7183955:Dscam2	0	4.56015	11.9656	4.80162	4.74349	5.96615	3.66142	4.25359	11.0389	7.62247	12.027
circ:chr3L:7179722:7183955:Dscam2	9.42785	9.12031	7.97705	9.60324	6.16653	9.54584	13.7303	15.951	39.91	30.4899	26.3091
circ:chr3L:7182307:7183955:Dscam2	6.28524	4.56015	9.97131	4.80162	5.69218	2.38646	10.9843	9.57059	11.8881	20.6896	9.77195
circ:chr2L:8654104:8656506:Sema1a	4.71393	0	0	7.5454	9.01262	8.35261	9.15355	12.7608	9.34063	7.62247	5.26182
circ:chr3L:7656374:7661506:Ank2	18.8557	9.12031	21.9369	18.5205	17.0765	13.1255	42.1063	51.0431	80.6691	80.5804	74.4171
circ:chr3L:7661980:7662890:NA	39.2827	19.3807	49.8566	68.5946	50.7553	65.6276	90.6202	102.086	107.842	103.448	94.7127
circ:chr3L:7662470:7662890:NA	61.2811	31.9211	59.8279	50.76	41.2683	54.8886	47.5985	90.3889	106.993	149.183	116.512
circ:chr3L:7662470:7663324:NA	147.703	75.2425	117.662	127.586	106.254	139.608	179.41	223.314	230.968	253.719	236.782
circ:chr3L:7666165:7693723:NA	4.71393	3.42012	0	5.48756	6.64088	3.57969	6.40749	6.38039	28.871	23.9563	29.3158
circ:chr3L:7666165:7693855:NA	3.14262	2.28008	3.98853	8.23135	3.79479	0	3.66142	3.1902	5.94404	16.3339	9.77195
circ:chr3L:7696643:7702654:Ank2	0	0	0	2.74378	1.89739	9.54584	0	0	0	0	0
circ:chr3L:7702627:7704050:Ank2	3.14262	6.84023	0	4.11567	7.11523	9.54584	9.15355	5.31699	1.6983	6.53355	4.51013
circ:chr3L:7803268:7804707:CG32369	54.9958	17.1006	37.891	54.1897	46.9605	56.0818	63.1595	65.9307	78.1216	87.1139	68.4036
circ:chr3L:7825583:7827287:Pdp1	0	0	0	2.74378	1.89739	4.77292	0	0	1.6983	0	0
circ:chr3L:7830386:7831810:Pdp1	0	0	5.98279	8.91729	4.26914	7.15938	11.8996	6.38039	8.49148	5.44462	10.5236
circ:chr2L:8662456:8663251:Sema1a	0	3.42012	0	5.48756	2.84609	7.15938	3.66142	7.44379	1.6983	6.53355	1.50338
circ:chr3L:7932037:7933234:syd	7.85655	0	5.98279	15.7767	11.8587	13.1255	6.40749	9.57059	1.6983	4.3557	3.00675
circ:chr3L:7932300:7933234:syd	17.2844	4.56015	11.9656	8.91729	7.58958	10.7391	10.0689	12.7608	4.24574	3.26677	11.2753
circ:chr2L:8664157:8665518:Sema1a	20.427	6.84023	11.9656	32.9254	36.0505	27.4443	32.9528	34.0288	31.4185	27.2231	26.3091
circ:chr2L:8915353:8916053:CG34398	12.5705	0	15.9541	12.347	9.96132	4.77292	10.9843	6.38039	15.2847	10.8892	13.5304
circ:chr2L:8928059:8928743:CG34398	4.71393	5.70019	5.98279	7.5454	5.69218	4.77292	7.32284	12.7608	11.0389	11.9782	13.5304
circ:chr3L:8947827:8949759:NA	15.7131	9.12031	35.8967	13.033	17.0765	35.7969	24.7146	30.8386	14.4355	40.2902	27.0608
circ:chr3L:8948882:8949759:NA	42.4253	12.5404	67.8049	37.727	28.9353	59.6615	19.2225	49.9797	27.1727	42.468	30.8192
circ:chr3L:9107341:9108191:bol	18.8557	5.70019	9.97131	10.9751	11.3844	11.9323	3.66142	21.268	7.64233	21.7785	12.7787
circ:chr3L:9112633:9113487:bol	4.71393	2.28008	0	7.5454	9.48697	5.96615	8.2382	6.38039	11.0389	6.53355	10.5236
circ:chr3L:9157940:9162974:Rdl	14.1418	9.12031	7.97705	15.7767	23.7174	21.4781	12.815	23.3948	21.2287	20.6896	21.0473
circ:chr3L:9159609:9162974:Rdl	23.5696	5.70019	23.9312	17.8346	24.1918	25.0578	15.561	29.7752	15.2847	30.4899	18.7922
circ:chr3L:9418343:9419271:Atat	6.28524	4.56015	0	8.91729	4.26914	3.57969	7.32284	6.38039	8.49148	6.53355	9.77195
circ:chr2L:9161130:9162708:CG32982	3.14262	2.28008	11.9656	6.17351	7.58958	4.77292	3.66142	12.7608	3.39659	3.26677	3.00675
circ:chr3L:9660641:9664244:fry	108.42	46.7416	73.7877	84.3713	63.5627	87.1058	116.25	173.334	146.903	175.317	148.834
circ:chr3L:9660641:9671708:fry	0	5.70019	0	4.11567	5.69218	0	7.32284	2.1268	7.64233	15.2449	15.0338
circ:chr3L:9660641:9672142:fry	0	0	0	8.23135	5.69218	7.15938	7.32284	6.38039	12.7372	8.71139	6.76519
circ:chr3L:9686364:9689448:Prps	9.42785	0	7.97705	8.23135	7.11523	10.7391	0	10.634	3.39659	3.26677	4.51013
circ:chr3L:9737128:9738278:CG42268	7.85655	4.56015	23.9312	10.2892	5.69218	13.1255	2.74607	24.4582	8.49148	20.6896	14.2821
circ:chr3L:9735970:9750299:CG42268	0	3.42012	0	15.0908	18.0252	10.7391	21.0532	9.57059	11.8881	9.80032	9.77195
circ:chr3L:9738110:9750299:CG42268	0	2.28008	0	2.74378	3.32044	4.77292	0	0	2.54744	2.17785	4.51013
circ:chr3L:9747134:9750299:CG42268	7.85655	3.42012	5.98279	3.42973	3.32044	4.77292	3.66142	9.57059	14.4355	11.9782	9.77195
circ:chr3L:9752875:9753433:CG42268	6.28524	0	3.98853	4.80162	3.32044	4.77292	2.74607	0	0	2.17785	6.76519
circ:chr2L:9181809:9181815:tai	6.28524	4.56015	0	2.74378	3.79479	4.77292	0	3.1902	6.79318	3.26677	3.00675
circ:chr2L:9233987:9235263:tai	62.8524	23.9408	35.8967	76.14	63.0884	83.5261	71.3977	51.0431	75.5742	79.4915	84.9408
circ:chr3L:11183633:11184419:GlcAT-P	4.71393	0	5.98279	6.85946	9.48697	4.77292	14.6457	4.25359	7.64233	4.3557	7.51688
circ:chr3L:11179529:11196875:GlcAT-P	20.427	14.8205	11.9656	42.5286	44.1144	44.1495	44.8524	32.9654	59.4404	52.2684	44.3496
circ:chr3L:11196566:11196875:GlcAT-P	0	0	0	3.42973	3.79479	4.77292	0	3.1902	1.6983	0	0
circ:chr3L:11541777:11542834:Mob2	7.85655	4.56015	3.98853	15.0908	15.6535	9.54584	5.49213	9.57059	6.79318	8.71139	8.26857
circ:chr3L:11653917:11675665:CG32085	0	0	5.98279	5.48756	4.26914	2.38646	4.57678	5.31699	8.49148	8.71139	9.77195
circ:chr3L:11668194:11675665:CG32085	9.42785	4.56015	17.9484	21.9503	25.1405	15.512	32.9528	38.2824	42.4574	37.0234	42.0945
circ:chr3L:11674267:11675665:CG32085	15.7131	0	19.9426	15.0908	9.01262	5.96615	16.4764	27.6484	22.927	27.2231	19.5439
circ:chr3L:11668194:11675741:CG32085	3.14262	0	0	0	1.89739	2.38646	1.83071	2.1268	6.79318	5.44462	4.51013
circ:chr3L:11674267:11675741:CG32085	6.28524	2.28008	9.97131	4.80162	3.79479	4.77292	3.66142	8.50719	5.94404	13.0671	9.77195
circ:chr3L:11818087:11818907:CG5946	18.8557	2.28008	9.97131	34.9832	19.9226	31.024	21.9685	36.1556	12.7372	9.80032	17.2888
circ:chr3L:11887842:11891229:CG44837	0	0	0	8.91729	10.91	4.77292	14.6457	2.1268	11.8881	5.44462	9.02026
circ:chr3L:12215617:12216579:app	7.85655	0	13.9598	4.11567	8.53827	7.15938	0	9.57059	5.94404	8.71139	4.51013
circ:chr3L:12215617:12221282:app	0	0	3.98853	8.23135	7.58958	7.15938	5.49213	4.25359	5.94404	0	1.50338
circ:chr3L:12219977:12221282:app	29.8549	11.4004	43.8738	31.5535	31.307	46.536	22.8839	32.9654	33.1168	40.2902	33.826
circ:chr2L:9272465:9272607:Ggamma30A	29.8549	6.84023	7.97705	10.2892	12.3331	8.35261	15.561	25.5216	29.7202	13.0671	18.0405
circ:chr2L:9272465:9291686:Ggamma30A	3.14262	0	0	1.37189	0	0	1.83071	0	8.49148	4.3557	11.2753
circ:chr3L:12347193:12348139:CrzR	7.85655	0	0	6.17351	3.32044	0	7.32284	5.31699	3.39659	0	1.50338
circ:chr3L:12379138:12379644:Ncc69	7.85655	0	3.98853	8.91729	2.84609	9.54584	10.9843	9.57059	5.94404	4.3557	8.26857
circ:chr3L:12835311:12835349:nebu	7.85655	0	0	2.05784	2.37174	0	3.66142	4.25359	5.94404	2.17785	5.26182
circ:chr3L:13602341:13608846:bru3	43.9967	17.1006	21.9369	36.3551	32.2557	33.4104	52.1752	49.9797	54.3455	54.4462	61.6384
circ:chr3L:13772967:13783530:bru3	0	0	0	2.74378	2.84609	0	3.66142	4.25359	3.39659	4.3557	3.75844
circ:chr3L:13777912:13783530:bru3	3.14262	2.28008	3.98853	8.91729	7.11523	3.57969	8.2382	3.1902	7.64233	11.9782	6.01351
circ:chr3L:13886079:13887465:dysc	0	0	3.98853	2.74378	2.37174	5.96615	0	5.31699	2.54744	0	0
circ:chr3L:13886079:13889679:dysc	7.85655	0	11.9656	3.42973	3.32044	7.15938	7.32284	13.8242	6.79318	9.80032	12.7787
circ:chr3L:13890814:13892080:dysc	4.71393	2.28008	3.98853	2.74378	2.84609	2.38646	2.74607	2.1268	5.09489	6.53355	6.01351
circ:chr3L:13985120:13986168:CG17364	6.28524	2.28008	7.97705	10.9751	4.74349	10.7391	14.6457	17.0144	12.7372	18.5117	13.5304
circ:chr3L:14507613:14513270:bbg	0	0	3.98853	8.91729	6.64088	5.96615	5.49213	0	5.09489	0	0
circ:chr3L:14751266:14751775:NA	9.42785	3.42012	5.98279	28.8097	22.2944	11.9323	9.15355	12.7608	11.0389	14.156	8.26857
circ:chr3L:14777338:14777766:bmm	6.28524	4.56015	0	13.033	9.48697	11.9323	6.40749	18.0778	26.3236	41.3791	36.081
circ:chr3L:15813245:15813626:fwe	4.71393	0	3.98853	2.74378	2.84609	4.77292	0	4.25359	0	0	1.50338
circ:chr3L:15858100:15860026:pHCl-1	9.42785	18.2406	3.98853	25.38	20.397	10.7391	20.1378	25.5216	16.1338	32.6677	25.5574
circ:chr3L:15867265:15870807:pHCl-1	0	3.42012	0	0	3.32044	0	1.83071	0	5.09489	4.3557	3.00675
circ:chr3L:15910500:15911652:sff	23.5696	4.56015	41.8795	28.1238	26.0892	27.4443	21.0532	44.6627	36.5134	32.6677	36.081
circ:chr3L:15946907:15947579:Pka-C3	146.132	66.1222	219.369	181.776	150.843	212.395	210.532	257.342	215.684	243.919	192.432
circ:chr3L:16148407:16148958:CG5151	23.5696	11.4004	15.9541	45.2724	41.7427	53.6953	18.3071	21.268	13.5864	8.71139	16.5371
circ:chr3L:16512964:16514449:CG43373	4.71393	2.28008	27.9197	21.9503	11.8587	41.763	1.83071	46.7895	12.7372	25.0453	12.027
circ:chr3L:16522798:16530656:CG43373	10.9992	2.28008	5.98279	8.23135	4.26914	4.77292	3.66142	4.25359	2.54744	8.71139	6.76519
circ:chr2L:9502857:9504813:CG33298	0	0	0	2.05784	1.42305	2.38646	3.66142	2.1268	6.79318	6.53355	6.76519
circ:chr2L:9503592:9504813:CG33298	23.5696	10.2603	9.97131	19.8924	16.1279	14.3188	22.8839	20.2046	33.1168	32.6677	48.8597
circ:chr2L:9503595:9504813:CG33298	4.71393	0	5.98279	3.42973	1.89739	0	4.57678	0	3.39659	17.4228	8.26857
circ:chr3L:16799044:16799954:CG9674	26.7123	10.2603	7.97705	26.0659	25.6148	27.4443	28.376	39.3458	20.3796	34.8456	24.8057
circ:chr3L:16925060:16925078:CG13023	3.14262	0	0	4.11567	3.32044	4.77292	1.83071	2.1268	1.6983	0	2.25506
circ:chr3L:17005352:17005358:CG3764	15.7131	4.56015	11.9656	10.9751	7.11523	15.512	6.40749	12.7608	4.24574	8.71139	5.26182
circ:chr3L:17409224:17409872:blot	0	0	0	3.42973	4.74349	0	3.66142	8.50719	5.09489	0	1.50338
circ:chr3L:17564605:17565725:Eip74EF	10.9992	3.42012	7.97705	19.2065	14.2305	15.512	10.9843	11.6974	10.1898	20.6896	18.7922
circ:chr3L:17602674:17603383:Eip74EF	17.2844	12.5404	11.9656	19.8924	29.884	17.8984	22.8839	28.7118	31.4185	33.7567	30.8192
circ:chr3L:17978341:17980136:Eip75B	21.9983	11.4004	17.9484	16.4627	15.1792	20.2849	20.1378	12.7608	25.4744	13.0671	22.5506
circ:chr3L:18887060:18887746:CG3961	40.854	9.12031	31.9082	44.5865	38.8966	41.763	15.561	49.9797	45.854	53.3573	49.6114
circ:chr3L:19010594:19011058:nkd	10.9992	0	0	13.7189	12.8074	22.6714	3.66142	8.50719	4.24574	0	3.75844
circ:chr3L:19110092:19112519:CG14082	0	0	3.98853	4.80162	4.26914	4.77292	1.83071	0	0	2.17785	0
circ:chr3L:19232323:19232572:fz2	6.28524	0	11.9656	14.4049	11.3844	8.35261	11.8996	10.634	10.1898	17.4228	6.76519
circ:chr3L:19371085:19372402:CG32206	0	0	3.98853	4.80162	3.32044	7.15938	0	2.1268	0	2.17785	1.50338
circ:chr3L:19371085:19373583:CG32206	15.7131	4.56015	17.9484	29.4957	28.4609	21.4781	12.815	24.4582	7.64233	8.71139	8.26857
circ:chr3L:19371085:19374840:CG32206	10.9992	4.56015	7.97705	20.5784	18.9739	25.0578	12.815	14.8876	8.49148	18.5117	16.5371
circ:chr3L:19381371:19386125:CG32206	3.14262	0	0	2.05784	2.84609	2.38646	3.66142	6.38039	8.49148	16.3339	12.027
circ:chr3L:19385397:19386125:CG32206	6.28524	0	5.98279	10.2892	4.26914	3.57969	2.74607	7.44379	4.24574	7.62247	6.76519
circ:chr3L:19423378:19487106:NA	48.7106	22.8008	71.7935	29.4957	23.2431	60.8547	21.0532	51.0431	23.7761	41.3791	31.5709
circ:chr3L:19477906:19487106:NA	6.28524	5.70019	9.97131	5.48756	2.84609	8.35261	5.49213	7.44379	4.24574	5.44462	5.26182
circ:chr3L:20074106:20076131:sNPF-R	25.1409	9.12031	33.9025	12.347	10.4357	14.3188	21.0532	27.6484	44.1557	30.4899	39.0878
circ:chr3L:20100602:20101665:CG14186	6.28524	3.42012	0	10.9751	3.79479	0	8.2382	8.50719	14.4355	15.2449	12.027
circ:chr3L:20168475:20169063:CG42674	23.5696	27.3609	17.9484	45.9584	45.5375	32.2172	49.4292	25.5216	45.854	35.9345	42.8462
circ:chr3L:20190657:20192299:CG42674	18.8557	0	15.9541	15.7767	10.91	10.7391	8.2382	10.634	28.0219	27.2231	31.5709
circ:chr3L:20716798:20717310:cmpy	3.14262	0	3.98853	11.6611	11.3844	14.3188	0	6.38039	1.6983	0	0
circ:chr3L:20854604:20855291:CG32432	21.9983	6.84023	9.97131	18.5205	17.0765	16.7052	15.561	19.1412	19.5304	22.8674	11.2753
circ:chr3L:20852578:20856562:CG32432	0	5.70019	0	6.17351	7.11523	2.38646	4.57678	9.57059	9.34063	11.9782	9.77195
circ:chr3L:20854056:20856562:CG32432	17.2844	12.5404	37.891	21.2643	19.9226	19.0917	34.7835	30.8386	29.7202	35.9345	31.5709
circ:chr3L:20852578:20860426:CG32432	0	6.84023	0	10.2892	9.48697	7.15938	11.8996	6.38039	28.871	23.9563	21.0473
circ:chr3L:20859679:20860426:CG32432	9.42785	0	5.98279	10.2892	9.48697	7.15938	19.2225	9.57059	4.24574	11.9782	8.26857
circ:chr3L:21188786:21189972:CG42337	9.42785	9.12031	13.9598	30.1816	23.2431	23.8646	21.0532	28.7118	25.4744	23.9563	19.5439
circ:chr3L:21424453:21425545:barc	23.5696	17.1006	43.8738	34.9832	25.1405	38.1834	25.6299	40.4092	33.9659	45.7348	40.5912
circ:chr3L:21760030:21761265:Syn1	9.42785	4.56015	23.9312	21.2643	11.3844	11.9323	17.3917	29.7752	28.871	35.9345	21.799
circ:chr3L:21765271:21765280:Syn1	0	5.70019	0	5.48756	6.64088	2.38646	9.15355	4.25359	5.09489	6.53355	9.02026
circ:chr3L:22349326:22350098:NA	0	0	0	9.60324	9.96132	2.38646	3.66142	4.25359	5.94404	5.44462	3.00675
circ:chr3L:22546930:22547938:NA	65.995	33.0611	61.8221	73.3962	57.8705	100.231	82.382	111.657	95.1046	101.27	83.4374
circ:chr3L:22583002:22595910:CG14459	4.71393	4.56015	5.98279	6.17351	6.64088	3.57969	5.49213	0	5.94404	6.53355	3.75844
circ:chr3L:22831936:22833799:jim	3.14262	0	0	1.37189	7.11523	3.57969	2.74607	5.31699	4.24574	4.3557	3.75844
circ:chr3L:23318894:23319474:alpha-Cat	0	0	3.98853	8.91729	6.16653	5.96615	13.7303	14.8876	25.4744	17.4228	23.3023
circ:chr3L:23325641:23326760:alpha-Cat	14.1418	15.9605	17.9484	14.4049	9.96132	10.7391	6.40749	22.3314	9.34063	10.8892	11.2753
circ:chr3L:23873609:23874431:CG40470	10.9992	5.70019	7.97705	32.2394	31.7814	17.8984	44.8524	23.3948	36.5134	17.4228	34.5777
circ:chr3L:23889104:23890206:CG40470	4.71393	4.56015	0	17.8346	15.6535	9.54584	10.9843	7.44379	6.79318	16.3339	8.26857
circ:chr3L:23934414:23935121:CG40470	6.28524	2.28008	0	8.91729	5.69218	0	8.2382	9.57059	5.09489	10.8892	9.02026
circ:chr3L:25303602:25304278:lovit	31.4262	12.5404	21.9369	24.694	33.6788	17.8984	38.4449	44.6627	61.1387	50.0905	53.3699
circ:chr3L:25421160:25421783:lovit	45.568	27.3609	41.8795	30.8675	27.0379	22.6714	39.3603	66.9941	66.2335	80.5804	66.9002
circ:chr3L:25421160:25481046:lovit	15.7131	5.70019	9.97131	32.2394	18.4996	20.2849	22.8839	26.585	36.5134	43.557	21.799
circ:chr3L:25635934:25636450:lovit	0	0	0	0	1.42305	0	2.74607	6.38039	6.79318	4.3557	4.51013
circ:chr3L:25873859:25874384:NA	4.71393	5.70019	0	10.9751	11.3844	7.15938	8.2382	8.50719	16.1338	17.4228	16.5371
circ:chr3L:25924295:25933410:NA	75.4228	33.0611	63.8164	71.3383	56.9218	65.6276	68.6516	70.1843	52.6472	69.6912	66.9002
circ:chr3L:25924295:25961540:NA	205.841	70.6824	129.627	132.387	132.818	149.154	162.933	161.637	183.416	147.005	151.841
circ:chr3L:25932416:25961540:NA	3.14262	0	0	1.37189	1.89739	0	3.66142	0	3.39659	4.3557	6.01351
circ:chr3L:25933195:25961540:NA	161.845	66.1222	121.65	119.355	100.562	136.028	129.065	189.285	182.567	196.006	172.888
circ:chr3L:25924295:25978150:NA	4.71393	10.2603	9.97131	20.5784	14.2305	13.1255	23.7992	9.57059	15.2847	19.6006	18.0405
circ:chr3L:25933195:25978150:NA	0	4.56015	0	6.17351	9.96132	5.96615	3.66142	3.1902	3.39659	0	3.00675
circ:chr3L:25961359:25978150:NA	18.8557	10.2603	11.9656	13.7189	12.8074	22.6714	13.7303	18.0778	6.79318	6.53355	4.51013
circ:chr3L:25969033:25978150:NA	21.9983	10.2603	23.9312	37.727	28.4609	33.4104	23.7992	23.3948	22.927	16.3339	21.799
circ:chr3L:27987737:27988702:NA	7.85655	0	5.98279	2.74378	4.26914	3.57969	7.32284	5.31699	13.5864	15.2449	21.0473
circ:chr3R:1861193:1861417:Myo81F	4.71393	0	17.9484	1.37189	4.74349	7.15938	0	3.1902	3.39659	6.53355	3.00675
circ:chr3R:2136429:2137402:Myo81F	3.14262	2.28008	11.9656	1.37189	3.79479	2.38646	5.49213	4.25359	2.54744	6.53355	3.00675
circ:chr3R:3752166:3754040:CG41128	3.14262	0	0	1.37189	1.42305	0	3.66142	0	6.79318	9.80032	8.26857
circ:chr3R:3849498:3850235:CG41099	0	5.70019	3.98853	6.17351	5.21783	5.96615	14.6457	19.1412	23.7761	51.1794	36.081
circ:chr3R:4081368:4085578:CG42402	3.14262	0	5.98279	2.74378	3.79479	3.57969	1.83071	3.1902	5.09489	6.53355	11.2753
circ:chr3R:4093945:4094456:CG42402	3.14262	4.56015	11.9656	8.23135	6.16653	4.77292	1.83071	4.25359	2.54744	8.71139	3.75844
circ:chr3R:4093945:4095991:CG42402	133.561	44.4615	175.495	71.3383	66.8832	120.516	80.5513	140.369	117.182	150.272	99.9745
circ:chr3R:4093945:4100015:CG42402	43.9967	11.4004	43.8738	24.0081	18.0252	23.8646	35.6989	45.7261	45.0048	50.0905	45.1013
circ:chr3R:4182061:4182927:CG12581	7.85655	6.84023	7.97705	13.033	11.8587	11.9323	13.7303	11.6974	14.4355	18.5117	10.5236
circ:chr3R:4201842:4202797:beta-Man	10.9992	4.56015	11.9656	8.91729	8.53827	2.38646	9.15355	10.634	7.64233	13.0671	13.5304
circ:chr3R:4201858:4202797:beta-Man	0	0	7.97705	4.11567	2.84609	5.96615	0	3.1902	2.54744	4.3557	3.75844
circ:chr3R:4236552:4237817:Gel	3.14262	0	13.9598	3.42973	2.37174	8.35261	1.83071	3.1902	0	4.3557	3.00675
circ:chr3R:4282673:4284406:cpx	4.71393	3.42012	5.98279	2.05784	8.06393	0	1.83071	18.0778	12.7372	14.156	11.2753
circ:chr3R:4282673:4295700:cpx	21.9983	14.8205	9.97131	23.3221	19.9226	25.0578	32.0374	27.6484	50.0997	46.8237	65.3969
circ:chr3R:4295128:4295700:cpx	6.28524	2.28008	5.98279	8.91729	3.79479	15.512	0	7.44379	3.39659	8.71139	2.25506
circ:chr3R:4295128:4298585:cpx	3.14262	2.28008	0	6.85946	4.74349	7.15938	2.74607	0	0	3.26677	1.50338
circ:chr3R:4297487:4298585:cpx	3.14262	4.56015	0	7.5454	7.11523	11.9323	8.2382	8.50719	10.1898	9.80032	13.5304
circ:chr3R:4308263:4309014:MP1	3.14262	0	0	4.11567	4.74349	5.96615	0	0	1.6983	0	0
circ:chr3R:4308263:4309084:MP1	0	0	0	4.80162	3.32044	4.77292	0	0	0	0	0
circ:chr3R:4324587:4325489:CG9795	3.14262	0	0	4.80162	1.89739	4.77292	1.83071	2.1268	0	0	2.25506
circ:chr3R:4379449:4379824:Sfxn1-3	10.9992	5.70019	23.9312	10.2892	8.53827	21.4781	2.74607	15.951	7.64233	19.6006	6.76519
circ:chr3R:4622508:4623624:5-HT2A	43.9967	14.8205	59.8279	27.4378	31.307	42.9563	22.8839	46.7895	45.854	55.5351	46.6047
circ:chr3R:4622508:4628349:5-HT2A	6.28524	0	13.9598	5.48756	4.74349	8.35261	4.57678	5.31699	11.0389	9.80032	9.77195
circ:chr3R:4626972:4628349:5-HT2A	256.123	74.1025	175.495	200.982	177.406	192.11	207.786	272.23	214.834	276.587	227.762
circ:chr3R:4680228:4680837:smash	3.14262	0	11.9656	7.5454	7.11523	8.35261	5.49213	6.38039	5.94404	13.0671	12.7787
circ:chr3R:4697190:4698255:smash	9.42785	7.98027	17.9484	29.4957	26.5635	33.4104	11.8996	26.585	18.6813	11.9782	13.5304
circ:chr3R:4698048:4702411:smash	6.28524	0	0	6.85946	4.74349	7.15938	5.49213	3.1902	2.54744	2.17785	6.01351
circ:chr3R:4707025:4708106:smash	3.14262	0	7.97705	4.80162	7.58958	13.1255	0	3.1902	1.6983	0	1.50338
circ:chr3R:4917396:4918131:Cdep	4.71393	0	0	6.17351	10.4357	8.35261	1.83071	6.38039	1.6983	4.3557	3.75844
circ:chr3R:5165337:5167265:dpr16	0	0	3.98853	1.37189	4.74349	5.96615	1.83071	7.44379	5.09489	5.44462	3.75844
circ:chr2L:10409710:10410409:RpS27A	0	0	7.97705	5.48756	6.16653	7.15938	0	0	3.39659	2.17785	0
circ:chr2L:829456:830349:dock	36.1401	12.5404	63.8164	24.0081	22.7687	27.4443	25.6299	31.902	22.0778	28.312	25.5574
circ:chr3R:5958863:5958876:NA	20.427	17.1006	25.9254	33.6113	38.4222	27.4443	51.2599	30.8386	38.2117	37.0234	33.826
circ:chr3R:6054828:6055925:NA	4.71393	0	0	0	0.948697	2.38646	0	2.1268	4.24574	9.80032	3.75844
circ:chr3R:6356432:6357340:Pak	3.14262	0	0	4.80162	2.84609	0	8.2382	5.31699	5.94404	8.71139	5.26182
circ:chr3R:6409258:6409264:gpp	12.5705	7.98027	3.98853	8.91729	6.64088	5.96615	5.49213	6.38039	0	9.80032	6.01351
circ:chr3R:6436724:6439007:gpp	40.854	12.5404	19.9426	48.0162	38.4222	26.2511	37.5296	13.8242	40.7591	26.1342	39.8395
circ:chr3R:6801337:6801346:Dfd	25.1409	14.8205	23.9312	32.9254	26.5635	29.8307	26.5453	30.8386	17.8321	22.8674	19.5439
circ:chr3R:7053127:7053597:Sodh-1	0	0	3.98853	2.74378	3.79479	5.96615	0	9.57059	0	0	0
circ:chr3R:7174110:7175396:sas	3.14262	3.42012	0	2.74378	2.37174	5.96615	3.66142	2.1268	16.1338	5.44462	3.00675
circ:chr3R:7195615:7196393:lap	6.28524	0	3.98853	8.23135	7.11523	7.15938	3.66142	7.44379	7.64233	7.62247	4.51013
circ:chr3R:8108231:8111301:puc	6.28524	0	7.97705	10.9751	4.74349	5.96615	0	18.0778	8.49148	10.8892	12.7787
circ:chr2L:10619879:10620635:Trim9	26.7123	12.5404	43.8738	20.5784	22.7687	27.4443	12.815	23.3948	22.0778	21.7785	15.0338
circ:chr3R:8619785:8620532:5-HT2B	9.42785	0	9.97131	5.48756	2.37174	3.57969	0	4.25359	5.09489	5.44462	3.00675
circ:chr3R:8619785:8622857:5-HT2B	3.14262	3.42012	9.97131	4.11567	4.26914	0	3.66142	7.44379	9.34063	10.8892	5.26182
circ:chr3R:8793177:8793249:NA	3.14262	0	15.9541	4.11567	3.79479	7.15938	3.66142	8.50719	4.24574	4.3557	5.26182
circ:chr3R:8939668:8941189:ScsbetaA	0	0	5.98279	9.60324	11.8587	13.1255	3.66142	10.634	1.6983	2.17785	3.00675
circ:chr3R:9062405:9062411:Kdm2	4.71393	3.42012	7.97705	6.17351	6.16653	7.15938	9.15355	5.31699	6.79318	7.62247	7.51688
circ:chr3R:9354421:9355083:CG45050	23.5696	14.8205	9.97131	37.0411	32.2557	25.0578	42.1063	43.5993	36.5134	37.0234	47.3564
circ:chr3R:9432028:9432839:ps	81.7081	69.5424	95.7246	120.726	109.1	132.448	114.419	92.5157	94.2554	98.0032	83.4374
circ:chr3R:9432028:9441665:ps	3.14262	0	0	4.11567	4.26914	8.35261	1.83071	7.44379	6.79318	4.3557	2.25506
circ:chr3R:9432028:9446497:ps	6.28524	2.28008	5.98279	7.5454	7.11523	3.57969	5.49213	13.8242	5.09489	15.2449	10.5236
circ:chr3R:9432028:9448766:ps	0	0	0	0	0	0	1.83071	0	3.39659	7.62247	3.00675
circ:chr3R:9432031:9432839:ps	34.5688	28.501	37.891	48.7021	46.4862	51.3089	54.9213	43.5993	39.0608	32.6677	48.108
circ:chr3R:9439114:9441665:ps	4.71393	3.42012	0	6.85946	7.58958	4.77292	5.49213	8.50719	11.0389	11.9782	8.26857
circ:chr3R:9439141:9441665:ps	7.85655	2.28008	0	3.42973	4.26914	5.96615	2.74607	2.1268	2.54744	0	4.51013
circ:chr3R:9439345:9441665:ps	4.71393	2.28008	0	9.60324	10.4357	7.15938	4.57678	5.31699	7.64233	6.53355	3.00675
circ:chr3R:9440680:9441665:ps	20.427	19.3807	21.9369	86.4291	75.8958	81.1396	44.8524	54.2333	39.0608	46.8237	53.3699
circ:chr3R:9440680:9446497:ps	3.14262	2.28008	5.98279	4.11567	3.32044	4.77292	8.2382	9.57059	11.0389	11.9782	13.5304
circ:chr3R:9445043:9446497:ps	70.7089	25.0808	55.8394	58.3054	40.3196	48.9224	69.567	81.8817	85.7639	98.0032	95.4644
circ:chr3R:9445043:9448766:ps	7.85655	7.98027	0	10.9751	12.3331	5.96615	12.815	10.634	6.79318	5.44462	7.51688
circ:chr3R:9621518:9622774:CG8312	18.8557	2.28008	25.9254	32.9254	22.7687	29.8307	17.3917	11.6974	16.1338	21.7785	18.0405
circ:chr3R:9930363:9943894:Glut4EF	0	3.42012	0	10.9751	7.58958	5.96615	10.9843	10.634	12.7372	9.80032	16.5371
circ:chr3R:9943480:9943894:Glut4EF	18.8557	15.9605	31.9082	19.2065	13.2818	11.9323	12.815	35.0922	21.2287	39.2013	33.0743
circ:chr3R:10193859:10204316:Syn	12.5705	3.42012	13.9598	19.2065	12.8074	19.0917	15.561	29.7752	22.0778	16.3339	19.5439
circ:chr3R:10239476:10248969:CG42795	0	0	0	0	0	0	0	0	5.94404	4.3557	6.01351
circ:chr2L:10991058:10994021:TTLL4A	4.71393	0	0	4.80162	9.48697	8.35261	5.49213	0	5.09489	3.26677	4.51013
circ:chr3R:10992904:10993605:side-VI	12.5705	9.12031	13.9598	30.1816	27.9866	29.8307	23.7992	24.4582	25.4744	32.6677	23.3023
circ:chr3R:11012013:11013428:side-VI	25.1409	9.12031	27.9197	24.0081	15.1792	42.9563	9.15355	34.0288	22.0778	38.1123	20.2956
circ:chr3R:11023467:11023817:side-VI	4.71393	0	15.9541	3.42973	4.74349	3.57969	1.83071	13.8242	3.39659	5.44462	3.75844
circ:chr3R:11023467:11034925:side-VI	0	2.28008	0	3.42973	4.74349	4.77292	1.83071	0	3.39659	0	3.00675
circ:chr3R:11044002:11045544:side-VI	17.2844	4.56015	33.9025	13.7189	12.3331	16.7052	9.15355	22.3314	11.8881	14.156	14.2821
circ:chr3R:11222174:11222729:RpL3	3.14262	0	3.98853	9.60324	2.84609	5.96615	0	4.25359	5.94404	8.71139	3.75844
circ:chr3R:11359609:11359632:pros	179.129	85.5029	165.524	48.7021	55.4988	103.811	146.457	42.5359	69.6301	56.6241	56.3766
circ:chr3R:11359609:11359636:pros	215.269	116.284	131.621	75.454	64.9858	113.357	189.479	51.0431	69.6301	93.6475	74.4171
circ:chr3R:11371312:11378189:pros	3.14262	2.28008	0	2.74378	7.58958	5.96615	3.66142	0	2.54744	0	3.00675
circ:chr3R:11464026:11465614:CG17230	0	0	0	2.74378	1.42305	0	5.49213	3.1902	5.94404	5.44462	5.26182
circ:chr3R:12107138:12108082:dpr17	32.9975	7.98027	29.9139	30.8675	25.6148	31.024	35.6989	43.5993	44.1557	64.2465	42.0945
circ:chr2L:930064:930423:CG4341	3.14262	0	17.9484	6.17351	10.4357	16.7052	3.66142	10.634	8.49148	8.71139	3.75844
circ:chr3R:12674998:12675443:Gnmt	3.14262	0	13.9598	3.42973	3.79479	7.15938	4.57678	20.2046	9.34063	9.80032	9.77195
circ:chr3R:12918443:12931784:beat-Vb	39.2827	21.6607	57.8336	45.2724	29.4096	31.024	41.191	59.5503	50.0997	51.1794	42.8462
circ:chr3R:13019341:13021642:CtBP	0	0	3.98853	6.17351	6.16653	4.77292	6.40749	5.31699	13.5864	15.2449	14.2821
circ:chr3R:13019341:13025029:CtBP	0	0	3.98853	6.85946	4.26914	4.77292	6.40749	10.634	11.8881	19.6006	9.02026
circ:chr3R:13019341:13025044:CtBP	9.42785	4.56015	0	6.17351	6.64088	15.512	5.49213	14.8876	18.6813	29.401	28.5642
circ:chr3R:13045806:13053034:NA	7.85655	2.28008	5.98279	6.85946	3.79479	5.96615	6.40749	11.6974	8.49148	5.44462	4.51013
circ:chr3R:13048004:13053034:NA	0	0	0	4.11567	5.21783	5.96615	2.74607	0	1.6983	3.26677	0
circ:chr3R:13745640:13747963:kmr	4.71393	0	3.98853	6.85946	6.16653	9.54584	10.9843	6.38039	5.94404	9.80032	8.26857
circ:chr3R:13745640:13750446:kmr	0	0	0	6.85946	3.79479	4.77292	4.57678	2.1268	5.94404	3.26677	1.50338
circ:chr3R:13756375:13760362:kmr	3.14262	4.56015	7.97705	8.91729	5.69218	5.96615	7.32284	10.634	5.94404	4.3557	6.76519
circ:chr3R:13757182:13757783:kmr	37.7114	13.6805	53.8451	28.1238	22.2944	36.9901	29.2914	73.3745	28.871	45.7348	38.3361
circ:chr3R:13757182:13757792:kmr	45.568	13.6805	33.9025	28.8097	35.5761	28.6375	35.6989	52.1065	39.0608	50.0905	47.3564
circ:chr3R:13775227:13775459:CG9297	9.42785	0	47.8623	3.42973	2.84609	9.54584	0	12.7608	5.09489	3.26677	4.51013
circ:chr3R:14066540:14067152:foxo	122.562	57.0019	123.644	85.0572	62.614	115.743	75.9745	133.988	120.579	170.961	127.787
circ:chr2L:11366343:11369886:salr	9.42785	2.28008	5.98279	5.48756	5.21783	0	5.49213	3.1902	5.94404	4.3557	3.75844
circ:chr2L:11366343:11372722:salr	12.5705	5.70019	15.9541	14.4049	15.1792	9.54584	13.7303	8.50719	12.7372	17.4228	9.77195
circ:chr3R:14298789:14301018:red	0	0	0	2.74378	0.948697	5.96615	4.57678	5.31699	1.6983	3.26677	3.75844
circ:chr3R:14592281:14593215:stumps	9.42785	3.42012	7.97705	18.5205	15.6535	21.4781	11.8996	6.38039	7.64233	8.71139	6.01351
circ:chr3R:14788056:14791252:jvl	25.1409	5.70019	19.9426	26.0659	20.8713	23.8646	25.6299	22.3314	34.8151	34.8456	31.5709
circ:chr3R:15295112:15295544:Tm1	6.28524	3.42012	31.9082	4.80162	2.84609	2.38646	4.57678	9.57059	16.1338	17.4228	11.2753
circ:chr3R:15385075:15385791:Rbp	3.14262	0	0	10.2892	9.01262	5.96615	4.57678	0	0	0	0
circ:chr3R:15386475:15388910:Rbp	4.71393	3.42012	3.98853	7.5454	2.37174	8.35261	1.83071	4.25359	3.39659	8.71139	3.00675
circ:chr3R:15951601:15955205:Sap47	14.1418	5.70019	25.9254	21.2643	12.3331	32.2172	7.32284	23.3948	12.7372	18.5117	15.0338
circ:chr3R:15954157:15955205:Sap47	56.5671	19.3807	91.7361	86.4291	71.6266	103.811	55.8367	93.5791	64.5352	72.9579	41.3429
circ:chr3R:15954157:15956307:Sap47	3.14262	2.28008	11.9656	16.4627	12.8074	13.1255	15.561	7.44379	12.7372	19.6006	20.2956
circ:chr3R:15954157:15957919:Sap47	69.1376	50.1617	39.8853	89.8589	83.4854	79.9464	82.382	68.0575	80.6691	67.5133	78.9273
circ:chr3R:15954157:15959548:Sap47	0	0	3.98853	4.11567	6.16653	4.77292	1.83071	2.1268	1.6983	0	1.50338
circ:chr3R:15954582:15957919:Sap47	0	0	0	3.42973	2.37174	5.96615	1.83071	6.38039	5.94404	0	5.26182
circ:chr3R:15999325:16000059:srp	4.71393	0	3.98853	6.85946	7.11523	9.54584	5.49213	9.57059	11.8881	3.26677	3.75844
circ:chr3R:16166535:16167265:CG6006	42.4253	14.8205	27.9197	49.3881	41.7427	42.9563	43.0217	54.2333	37.3625	32.6677	44.3496
circ:chr2L:951586:953510:CG4341	18.8557	5.70019	7.97705	38.413	26.0892	27.4443	21.0532	20.2046	19.5304	9.80032	15.7855
circ:chr3R:16274151:16275169:gish	0	2.28008	3.98853	4.11567	9.01262	10.7391	7.32284	7.44379	11.0389	14.156	8.26857
circ:chr3R:16293986:16298550:gish	4.71393	2.28008	9.97131	3.42973	8.53827	10.7391	8.2382	12.7608	6.79318	11.9782	11.2753
circ:chr3R:16298469:16301351:gish	0	0	0	5.48756	3.79479	2.38646	1.83071	7.44379	8.49148	9.80032	4.51013
circ:chr3R:16512963:16514176:CG42342	59.7097	11.4004	121.65	38.413	33.2044	56.0818	42.1063	89.3255	60.2895	89.2918	57.1283
circ:chr3R:16550206:16552466:CG42342	6.28524	3.42012	27.9197	8.23135	8.06393	10.7391	6.40749	21.268	14.4355	18.5117	10.5236
circ:chr3R:16550206:16556324:CG42342	7.85655	2.28008	27.9197	11.6611	8.06393	21.4781	14.6457	23.3948	22.927	38.1123	20.2956
circ:chr3R:16565061:16566001:CG42342	3.14262	0	0	8.23135	8.06393	14.3188	5.49213	2.1268	4.24574	0	5.26182
circ:chr3R:16635545:16636576:Fas1	6.28524	0	9.97131	8.91729	3.79479	5.96615	3.66142	5.31699	1.6983	4.3557	4.51013
circ:chr3R:16635545:16637111:Fas1	15.7131	4.56015	13.9598	30.1816	23.2431	39.3766	13.7303	15.951	7.64233	10.8892	16.5371
circ:chr3R:17057418:17058704:Dad	14.1418	4.56015	13.9598	22.6362	22.2944	22.6714	17.3917	24.4582	23.7761	25.0453	21.799
circ:chr3R:17851985:17853130:tinc	0	0	0	6.17351	5.21783	5.96615	2.74607	6.38039	1.6983	2.17785	2.25506
circ:chr3R:17864369:17866196:tinc	7.85655	6.84023	3.98853	3.42973	8.06393	3.57969	5.49213	4.25359	11.0389	19.6006	12.027
circ:chr3R:17956641:17956653:cpo	9.42785	0	3.98853	12.347	13.2818	4.77292	6.40749	10.634	7.64233	3.26677	5.26182
circ:chr3R:17966472:17967828:cpo	40.854	30.781	57.8336	89.1729	81.588	71.5938	90.6202	76.5647	125.674	116.515	108.243
circ:chr3R:18008864:18010574:cpo	58.1384	15.9605	11.9656	50.76	46.0118	66.8209	71.3977	61.6771	36.5134	51.1794	45.1013
circ:chr3R:18008864:18013684:cpo	6.28524	3.42012	11.9656	11.6611	10.91	7.15938	8.2382	6.38039	8.49148	6.53355	6.01351
circ:chr3R:18009947:18010574:cpo	65.995	44.4615	79.7705	66.5367	45.0631	84.7193	40.2756	95.7059	64.5352	76.2247	57.88
circ:chr3R:18009947:18013684:cpo	4.71393	0	3.98853	6.85946	7.58958	7.15938	0	5.31699	3.39659	3.26677	0
circ:chr3R:18919422:18921319:Xrp1	4.71393	5.70019	19.9426	19.8924	12.8074	28.6375	11.8996	17.0144	10.1898	11.9782	10.5236
circ:chr3R:18969418:18970288:NA	15.7131	4.56015	11.9656	39.0989	39.3709	29.8307	14.6457	22.3314	10.1898	14.156	12.7787
circ:chr3R:18969418:18970848:NA	10.9992	6.84023	3.98853	13.7189	13.2818	10.7391	8.2382	9.57059	6.79318	3.26677	9.77195
circ:chr3R:18973987:18974301:NA	3.14262	0	0	2.74378	2.84609	5.96615	3.66142	4.25359	5.09489	2.17785	0
circ:chr3R:19015790:19018483:gukh	9.42785	2.28008	9.97131	13.7189	12.3331	10.7391	7.32284	6.38039	7.64233	7.62247	9.02026
circ:chr3R:19189350:19190576:myd	9.42785	4.56015	7.97705	16.4627	15.6535	9.54584	17.3917	6.38039	12.7372	15.2449	11.2753
circ:chr3R:19493964:19494318:Dys	15.7131	0	31.9082	27.4378	19.9226	34.6037	1.83071	19.1412	16.1338	11.9782	9.02026
circ:chr3R:19554817:19560271:Dys	0	0	5.98279	2.05784	4.74349	7.15938	3.66142	4.25359	1.6983	3.26677	3.00675
circ:chr3R:19554817:19562826:Dys	7.85655	2.28008	9.97131	9.60324	6.64088	5.96615	5.49213	4.25359	5.94404	10.8892	6.01351
circ:chr2L:12153507:12155658:CG31760	31.4262	12.5404	15.9541	25.38	26.5635	22.6714	25.6299	23.3948	29.7202	22.8674	21.0473
circ:chr3R:19756053:19764413:GluClalpha	6.28524	0	0	6.17351	3.79479	8.35261	0	7.44379	3.39659	9.80032	5.26182
circ:chr3R:19760264:19761034:GluClalpha	7.85655	0	13.9598	20.5784	9.96132	11.9323	8.2382	32.9654	13.5864	17.4228	18.7922
circ:chr3R:19760264:19764413:GluClalpha	0	2.28008	3.98853	9.60324	3.79479	3.57969	2.74607	5.31699	6.79318	10.8892	5.26182
circ:chr3R:19760264:19765751:GluClalpha	0	0	0	7.5454	9.96132	11.9323	3.66142	4.25359	2.54744	0	0
circ:chr3R:19760264:19766647:GluClalpha	15.7131	5.70019	7.97705	13.033	9.01262	5.96615	12.815	9.57059	13.5864	7.62247	11.2753
circ:chr2L:12162739:12163610:CG31760	4.71393	0	5.98279	8.91729	4.74349	8.35261	0	18.0778	5.09489	4.3557	5.26182
circ:chr3R:19763597:19766647:GluClalpha	4.71393	0	0	2.74378	2.84609	0	7.32284	4.25359	2.54744	2.17785	1.50338
circ:chr3R:19886300:19886470:NA	10.9992	0	5.98279	14.4049	23.2431	3.57969	27.4607	12.7608	15.2847	22.8674	32.3226
circ:chr3R:19886300:19886520:NA	10.9992	0	0	25.38	24.1918	2.38646	28.376	4.25359	22.927	23.9563	33.826
circ:chr3R:19886858:19887150:NA	10.9992	0	0	2.74378	2.84609	0	3.66142	0	4.24574	5.44462	6.01351
circ:chr3R:19887108:19887150:NA	29.8549	0	63.8164	21.2643	12.8074	23.8646	16.4764	31.902	11.8881	31.5788	20.2956
circ:chr2L:12240867:12241780:bru1	23.5696	10.2603	21.9369	44.5865	38.4222	23.8646	50.3445	12.7608	50.9489	43.557	51.1148
circ:chr3R:19887709:19888136:NA	12.5705	0	0	13.033	17.0765	8.35261	36.6142	8.50719	24.6253	13.0671	21.799
circ:chr3R:20211080:20213914:Nlg4	12.5705	4.56015	3.98853	11.6611	4.26914	4.77292	6.40749	6.38039	22.927	21.7785	14.2821
circ:chr3R:20211080:20220163:Nlg4	9.42785	0	0	4.80162	4.26914	10.7391	0	5.31699	10.1898	9.80032	6.76519
circ:chr3R:20213530:20228101:Nlg4	0	0	3.98853	0	1.89739	0	0	0	7.64233	9.80032	6.01351
circ:chr3R:20226344:20228101:Nlg4	4.71393	0	0	1.37189	6.64088	7.15938	3.66142	5.31699	0	7.62247	8.26857
circ:chr3R:20287948:20291086:cic	28.2836	11.4004	21.9369	42.5286	39.3709	27.4443	39.3603	32.9654	51.798	47.9127	62.3901
circ:chr2L:12271590:12272084:bru1	3.14262	0	3.98853	7.5454	5.21783	8.35261	2.74607	11.6974	7.64233	7.62247	6.76519
circ:chr3R:20752345:20754261:CG42322	17.2844	4.56015	17.9484	17.8346	14.2305	11.9323	15.561	8.50719	11.8881	13.0671	10.5236
circ:chr3R:20791744:20792555:Syp	4.71393	2.28008	5.98279	10.9751	10.91	22.6714	12.815	15.951	12.7372	15.2449	27.0608
circ:chr3R:20795138:20798409:Syp	6.28524	0	3.98853	7.5454	5.69218	3.57969	8.2382	9.57059	4.24574	7.62247	6.01351
circ:chr3R:20797143:20798409:Syp	17.2844	4.56015	17.9484	10.9751	13.7561	17.8984	28.376	28.7118	16.983	13.0671	15.0338
circ:chr3R:20797143:20802551:Syp	0	2.28008	0	10.2892	3.79479	3.57969	5.49213	4.25359	4.24574	3.26677	6.01351
circ:chr2L:12298567:12299394:bru1	21.9983	4.56015	7.97705	16.4627	10.91	10.7391	21.9685	17.0144	12.7372	27.2231	19.5439
circ:chr3R:20799638:20802551:Syp	0	0	7.97705	6.17351	6.64088	5.96615	5.49213	8.50719	0	0	3.00675
circ:chr2L:12351703:12362649:bru2	7.85655	0	5.98279	2.74378	8.06393	7.15938	8.2382	8.50719	16.1338	10.8892	19.5439
circ:chr3R:20963724:20964193:Atpalpha	7.85655	2.28008	11.9656	12.347	12.3331	8.35261	10.0689	20.2046	11.8881	19.6006	18.0405
circ:chr3R:20992240:20994423:Calx	20.427	11.4004	13.9598	24.694	24.6661	14.3188	44.8524	18.0778	78.9708	53.3573	63.8935
circ:chr3R:21154889:21155387:SNF4Agamma	15.7131	6.84023	13.9598	18.5205	16.6022	21.4781	8.2382	32.9654	26.3236	21.7785	23.3023
circ:chr3R:21178277:21179390:SNF4Agamma	4.71393	0	15.9541	6.17351	5.69218	13.1255	13.7303	21.268	12.7372	8.71139	13.5304
circ:chr3R:21178579:21179390:SNF4Agamma	0	0	0	7.5454	2.37174	5.96615	6.40749	4.25359	2.54744	2.17785	3.75844
circ:chr2L:12389189:12389670:bru2	0	0	7.97705	0	1.89739	2.38646	1.83071	2.1268	5.94404	7.62247	3.75844
circ:chr3R:21975154:21976054:Eip93F	3.14262	0	0	7.5454	7.58958	7.15938	4.57678	3.1902	0	2.17785	2.25506
circ:chr3R:21995519:21996787:Eip93F	50.2819	13.6805	27.9197	58.9913	51.2296	41.763	52.1752	58.4869	48.4014	69.6912	69.907
circ:chr2L:12432808:12432943:NA	34.5688	11.4004	49.8566	25.38	19.4483	22.6714	7.32284	12.7608	8.49148	18.5117	4.51013
circ:chr2L:12432832:12432943:NA	3.14262	0	0	3.42973	1.89739	4.77292	0	0	1.6983	0	0
circ:chr3R:22173931:22174727:SKIP	26.7123	7.98027	15.9541	25.38	12.8074	11.9323	21.9685	25.5216	16.1338	11.9782	23.3023
circ:chr3R:22277636:22277972:SKIP	0	3.42012	9.97131	3.42973	1.89739	2.38646	0	3.1902	4.24574	10.8892	3.75844
circ:chr3R:22478079:22479765:Nrx-1	0	3.42012	0	7.5454	2.37174	7.15938	4.57678	2.1268	3.39659	6.53355	3.75844
circ:chr3R:22478079:22481126:Nrx-1	20.427	3.42012	5.98279	23.3221	14.7048	26.2511	15.561	25.5216	20.3796	23.9563	26.3091
circ:chr3R:22480774:22481126:Nrx-1	4.71393	0	5.98279	5.48756	5.21783	7.15938	0	14.8876	12.7372	13.0671	6.01351
circ:chr3R:22480795:22481126:Nrx-1	32.9975	7.98027	63.8164	33.6113	18.0252	44.1495	6.40749	66.9941	27.1727	53.3573	29.3158
circ:chr3R:22512740:22513258:Octbeta1R	4.71393	7.98027	0	6.17351	5.21783	4.77292	3.66142	11.6974	3.39659	6.53355	3.75844
circ:chr3R:22599218:22601666:Efa6	3.14262	2.28008	0	7.5454	3.79479	4.77292	2.74607	0	2.54744	4.3557	9.02026
circ:chr3R:22602844:22605570:Efa6	4.71393	10.2603	11.9656	24.694	27.5122	13.1255	21.0532	19.1412	26.3236	30.4899	29.3158
circ:chr3R:22603463:22605570:Efa6	0	2.28008	0	2.74378	2.37174	0	5.49213	5.31699	3.39659	0	6.01351
circ:chr3R:22656873:22659049:wake	25.1409	17.1006	23.9312	25.38	23.7174	33.4104	25.6299	43.5993	43.3065	51.1794	42.0945
circ:chr3R:22656873:22665271:wake	7.85655	3.42012	5.98279	7.5454	2.84609	3.57969	2.74607	11.6974	10.1898	14.156	9.77195
circ:chr3R:22906041:22906049:klg	4.71393	5.70019	9.97131	4.80162	7.58958	13.1255	4.57678	11.6974	9.34063	3.26677	3.75844
circ:chr3R:22953000:22953468:klg	75.4228	28.501	117.662	59.6773	52.6527	102.618	19.2225	93.5791	39.0608	49.0016	32.3226
circ:chr3R:23169895:23170480:Irk1	9.42785	0	0	6.17351	8.06393	7.15938	8.2382	7.44379	8.49148	6.53355	9.02026
circ:chr3R:23792066:23792556:mbc	4.71393	0	0	8.91729	6.64088	4.77292	1.83071	8.50719	1.6983	2.17785	2.25506
circ:chr3R:23978949:23979622:CG31140	14.1418	3.42012	7.97705	13.033	9.96132	13.1255	4.57678	5.31699	10.1898	11.9782	6.01351
circ:chr3R:24305200:24306883:crb	7.85655	2.28008	17.9484	7.5454	7.58958	8.35261	12.815	10.634	14.4355	17.4228	9.77195
circ:chr3R:24590571:24591421:mld	25.1409	11.4004	19.9426	31.5535	34.1531	23.8646	45.7678	40.4092	47.5523	47.9127	45.1013
circ:chr3R:24674410:24675800:slo	6.28524	0	5.98279	10.2892	10.91	21.4781	5.49213	8.50719	4.24574	0	6.01351
circ:chr3R:24677243:24687297:slo	3.14262	0	0	4.11567	5.21783	0	2.74607	11.6974	6.79318	7.62247	7.51688
circ:chr3R:24677243:24687905:slo	3.14262	0	0	4.11567	1.89739	5.96615	0	0	0	0	1.50338
circ:chr3R:24677243:24691933:slo	6.28524	2.28008	21.9369	5.48756	8.06393	5.96615	5.49213	24.4582	9.34063	11.9782	8.26857
circ:chr3R:24687186:24687905:slo	47.1393	11.4004	59.8279	39.7848	25.6148	31.024	28.376	42.5359	13.5864	30.4899	23.3023
circ:chr3R:24687186:24691933:slo	61.2811	23.9408	57.8336	32.2394	28.4609	28.6375	33.8681	71.2477	56.8929	91.4696	70.6587
circ:chr3R:24687186:24692316:slo	15.7131	9.12031	13.9598	30.8675	25.6148	35.7969	26.5453	34.0288	28.0219	30.4899	33.0743
circ:chr3R:24687186:24699426:slo	0	3.42012	0	3.42973	3.79479	0	6.40749	8.50719	7.64233	4.3557	3.75844
circ:chr3R:24691459:24691933:slo	0	0	0	6.17351	5.21783	7.15938	0	3.1902	1.6983	8.71139	2.25506
circ:chr3R:24691459:24692316:slo	4.71393	2.28008	5.98279	9.60324	9.48697	13.1255	1.83071	4.25359	7.64233	5.44462	12.7787
circ:chr3R:24691459:24696126:slo	0	5.70019	3.98853	4.80162	7.11523	8.35261	12.815	8.50719	5.94404	4.3557	7.51688
circ:chr3R:24691459:24699426:slo	9.42785	3.42012	15.9541	17.8346	14.2305	13.1255	21.0532	11.6974	14.4355	16.3339	18.7922
circ:chr3R:24691459:24703307:slo	0	0	0	6.85946	0.948697	3.57969	2.74607	4.25359	3.39659	6.53355	9.77195
circ:chr3R:24694956:24699426:slo	3.14262	2.28008	3.98853	1.37189	2.84609	3.57969	1.83071	6.38039	7.64233	8.71139	3.75844
circ:chr3R:24694956:24703307:slo	6.28524	2.28008	13.9598	8.91729	3.32044	7.15938	2.74607	13.8242	7.64233	10.8892	5.26182
circ:chr3R:24702087:24703307:slo	6.28524	0	5.98279	11.6611	4.74349	7.15938	2.74607	8.50719	10.1898	14.156	10.5236
circ:chr3R:24727705:24728326:tok	12.5705	3.42012	9.97131	28.8097	25.1405	20.2849	21.0532	15.951	10.1898	13.0671	26.3091
circ:chr3R:25546160:25546505:msi	3.14262	0	13.9598	3.42973	1.89739	3.57969	1.83071	6.38039	3.39659	4.3557	3.00675
circ:chr3R:25564079:25600737:msi	3.14262	0	15.9541	3.42973	2.37174	3.57969	6.40749	9.57059	11.0389	20.6896	16.5371
circ:chr3R:25599506:25600737:msi	7.85655	0	0	4.11567	8.06393	3.57969	3.66142	9.57059	5.94404	4.3557	3.00675
circ:chr3R:25889654:25890278:Lnk	0	2.28008	7.97705	7.5454	11.8587	7.15938	6.40749	5.31699	7.64233	13.0671	15.7855
circ:chr3R:26045468:26045827:gro	7.85655	0	25.9254	9.60324	11.8587	19.0917	3.66142	19.1412	11.8881	21.7785	9.02026
circ:chr3R:26268373:26270088:CG6154	0	4.56015	7.97705	4.11567	3.79479	2.38646	7.32284	5.31699	5.09489	4.3557	6.01351
circ:chr3R:26274775:26277138:CG6154	6.28524	0	0	4.80162	2.84609	2.38646	3.66142	4.25359	2.54744	4.3557	3.00675
circ:chr3R:26554356:26555651:scrib	103.706	19.3807	103.702	52.8178	47.4349	63.2412	76.8898	89.3255	91.708	133.938	102.23
circ:chr3R:26566360:26575448:scrib	6.28524	2.28008	5.98279	8.91729	6.16653	8.35261	2.74607	17.0144	5.94404	13.0671	2.25506
circ:chr3R:26566360:26581022:scrib	0	4.56015	7.97705	8.23135	7.11523	8.35261	1.83071	6.38039	2.54744	8.71139	8.26857
circ:chr3R:26566360:26590717:scrib	26.7123	27.3609	37.891	33.6113	25.6148	40.5698	10.0689	17.0144	19.5304	23.9563	14.2821
circ:chr3R:26566360:26598712:scrib	15.7131	4.56015	35.8967	19.8924	21.3457	9.54584	6.40749	14.8876	9.34063	13.0671	8.26857
circ:chr3R:26576356:26579281:scrib	14.1418	9.12031	15.9541	4.80162	4.26914	13.1255	3.66142	15.951	10.1898	4.3557	4.51013
circ:chr3R:26578720:26581022:scrib	6.28524	3.42012	5.98279	13.033	10.4357	11.9323	9.15355	12.7608	11.8881	14.156	9.77195
circ:chr3R:26579643:26581022:scrib	4.71393	0	0	1.37189	2.84609	0	2.74607	4.25359	3.39659	4.3557	4.51013
circ:chr3R:26584299:26585718:scrib	10.9992	7.98027	7.97705	15.7767	9.96132	13.1255	10.9843	17.0144	13.5864	22.8674	11.2753
circ:chr3R:26584299:26590717:scrib	9.42785	11.4004	0	12.347	11.8587	19.0917	6.40749	7.44379	9.34063	9.80032	9.77195
circ:chr3R:26589907:26590717:scrib	3.14262	0	0	1.37189	10.4357	8.35261	4.57678	4.25359	5.09489	6.53355	6.76519
circ:chr3R:26597646:26598712:scrib	3.14262	3.42012	0	7.5454	14.7048	7.15938	10.0689	12.7608	17.8321	25.0453	15.7855
circ:chr3R:26598576:26599293:scrib	18.8557	2.28008	67.8049	32.2394	19.9226	46.536	14.6457	34.0288	15.2847	23.9563	8.26857
circ:chr3R:26924633:26925261:CG46339	25.1409	2.28008	23.9312	19.8924	13.7561	17.8984	10.0689	13.8242	23.7761	22.8674	29.3158
circ:chr3R:26924633:26926431:CG46339	4.71393	2.28008	9.97131	3.42973	2.84609	0	1.83071	9.57059	4.24574	5.44462	9.77195
circ:chr3R:27664415:27666245:unc80	18.8557	10.2603	17.9484	18.5205	19.4483	7.15938	12.815	14.8876	21.2287	18.5117	20.2956
circ:chr3R:27666426:27668068:unc80	6.28524	2.28008	13.9598	3.42973	1.42305	4.77292	4.57678	10.634	7.64233	13.0671	9.77195
circ:chr3R:27667099:27668068:unc80	9.42785	0	7.97705	14.4049	9.48697	9.54584	7.32284	9.57059	3.39659	7.62247	7.51688
circ:chr3R:27667108:27668068:unc80	53.4245	14.8205	83.759	39.0989	24.1918	47.7292	42.1063	81.8817	67.0827	74.0468	64.6452
circ:chr3R:27743750:27744752:Ets98B	0	0	3.98853	5.48756	3.32044	4.77292	8.2382	4.25359	6.79318	2.17785	3.00675
circ:chr3R:28030498:28043775:trv	7.85655	0	3.98853	2.74378	1.89739	7.15938	5.49213	8.50719	6.79318	8.71139	6.01351
circ:chr3R:28235074:28235453:CG34354	39.2827	14.8205	39.8853	37.0411	31.307	72.787	15.561	49.9797	41.6082	55.5351	33.0743
circ:chr3R:28462003:28464189:beat-VI	10.9992	0	9.97131	14.4049	10.91	15.512	8.2382	9.57059	23.7761	23.9563	17.2888
circ:chr3R:28462006:28464189:beat-VI	0	0	5.98279	3.42973	3.32044	7.15938	0	0	2.54744	4.3557	4.51013
circ:chr3R:28713942:28715219:htt	3.14262	0	0	4.80162	6.16653	3.57969	6.40749	4.25359	3.39659	4.3557	4.51013
circ:chr3R:28727524:28729049:htt	0	0	0	2.74378	2.84609	8.35261	1.83071	6.38039	0	3.26677	3.75844
circ:chr3R:29135048:29136699:Vha100-1	10.9992	5.70019	3.98853	8.91729	11.3844	13.1255	2.74607	6.38039	5.09489	8.71139	8.26857
circ:chr3R:29471650:29473440:Ptp99A	6.28524	0	3.98853	9.60324	6.16653	8.35261	2.74607	12.7608	8.49148	11.9782	5.26182
circ:chr3R:29471650:29476403:Ptp99A	0	0	0	5.48756	3.79479	4.77292	1.83071	3.1902	0	2.17785	7.51688
circ:chr3R:29597240:29597908:alph	6.28524	7.98027	3.98853	14.4049	9.01262	10.7391	1.83071	8.50719	4.24574	8.71139	6.76519
circ:chr2L:13275587:13276512:CG44085	6.28524	6.84023	3.98853	9.60324	7.58958	10.7391	2.74607	6.38039	8.49148	5.44462	10.5236
circ:chr3R:29845598:29847071:Cad99C	3.14262	2.28008	9.97131	7.5454	6.16653	4.77292	3.66142	5.31699	3.39659	5.44462	3.75844
circ:chr3R:29897299:29897645:CG31038	4.71393	0	13.9598	5.48756	2.84609	3.57969	0	12.7608	8.49148	22.8674	9.02026
circ:chr3R:30067074:30068420:sima	15.7131	25.0808	19.9426	35.6692	27.9866	40.5698	35.6989	38.2824	29.7202	22.8674	44.3496
circ:chr3R:30109294:30110618:sima	9.42785	11.4004	9.97131	30.1816	23.7174	33.4104	23.7992	24.4582	24.6253	33.7567	30.0675
circ:chr3R:30571808:30573072:tmod	21.9983	5.70019	17.9484	15.0908	9.01262	13.1255	21.9685	30.8386	30.5693	30.4899	22.5506
circ:chr3R:30816874:30818207:cindr	3.14262	4.56015	11.9656	8.91729	6.64088	10.7391	9.15355	6.38039	18.6813	23.9563	27.0608
circ:chr3R:30824277:30826026:cindr	0	4.56015	0	9.60324	9.96132	4.77292	13.7303	11.6974	12.7372	2.17785	12.027
circ:chr3R:31150393:31150712:Gycbeta100B	12.5705	0	7.97705	6.85946	4.74349	10.7391	0	8.50719	1.6983	3.26677	3.75844
circ:chr3R:31150393:31151970:Gycbeta100B	25.1409	0	5.98279	8.91729	11.8587	14.3188	16.4764	11.6974	6.79318	5.44462	9.02026
circ:chr3R:31150393:31158395:Gycbeta100B	4.71393	0	0	8.23135	7.11523	3.57969	4.57678	2.1268	3.39659	4.3557	3.00675
circ:chr3R:31154026:31158395:Gycbeta100B	23.5696	6.84023	49.8566	26.7519	13.7561	27.4443	22.8839	38.2824	17.8321	23.9563	12.7787
circ:chr3R:31216877:31216919:NA	28.2836	0	9.97131	10.9751	8.06393	7.15938	6.40749	6.38039	2.54744	4.3557	6.76519
circ:chr3R:31228696:31229278:CG12054	0	2.28008	0	10.9751	9.01262	11.9323	1.83071	6.38039	0	0	0
circ:chr3R:31433458:31433888:Gprk2	21.9983	7.98027	11.9656	30.8675	20.8713	16.7052	10.9843	27.6484	14.4355	30.4899	21.799
circ:chr3R:31778171:31778758:faf	0	2.28008	0	6.17351	7.58958	10.7391	7.32284	5.31699	2.54744	5.44462	3.00675
circ:chr2L:13609790:13610578:kuz	50.2819	23.9408	41.8795	30.8675	25.1405	26.2511	52.1752	54.2333	67.0827	56.6241	57.1283
circ:chr3R:3262113:3263738:Pzl	3.14262	2.28008	0	6.85946	4.26914	2.38646	6.40749	8.50719	4.24574	2.17785	3.75844
circ:chr3R:3468908:3469478:Parp	54.9958	25.0808	53.8451	72.7102	49.3323	48.9224	65.9056	60.6137	56.0438	52.2684	48.108
circ:chr3R:3523413:3523947:Parp	32.9975	15.9605	41.8795	26.0659	26.5635	19.0917	35.6989	55.2967	60.2895	58.8019	63.1418
circ:chr3R:3584979:3585510:Parp	12.5705	9.12031	13.9598	25.38	19.9226	28.6375	10.9843	27.6484	20.3796	9.80032	12.7787
circ:chr3R:4295217:4295657:NA	0	0	9.97131	4.11567	3.32044	5.96615	3.66142	5.31699	4.24574	4.3557	5.26182
circ:chr3R:4502438:4503725:CG34357	17.2844	6.84023	23.9312	21.2643	19.4483	32.2172	21.9685	41.4725	37.3625	23.9563	27.8125
circ:chr3R:4534148:4538689:CG34357	10.9992	4.56015	0	13.7189	17.0765	8.35261	20.1378	12.7608	28.871	32.6677	21.0473
circ:chr3R:4741851:4744665:tacc	4.71393	0	0	6.85946	9.48697	0	5.49213	6.38039	4.24574	0	4.51013
circ:chr3R:4757542:4758411:CG44098	0	0	0	2.05784	1.42305	0	3.66142	4.25359	2.54744	5.44462	3.75844
circ:chr3R:4795736:4797067:ctrip	3.14262	4.56015	3.98853	3.42973	5.69218	0	16.4764	11.6974	10.1898	8.71139	2.25506
circ:chr3R:4795736:4797697:ctrip	48.7106	42.1814	31.9082	89.8589	98.1902	57.275	140.965	72.3111	157.942	130.671	124.029
circ:chr3R:4796488:4797697:ctrip	18.8557	7.98027	5.98279	27.4378	32.2557	22.6714	21.9685	11.6974	11.8881	18.5117	18.0405
circ:chr3R:4799691:4800678:ctrip	14.1418	0	25.9254	4.11567	6.64088	9.54584	5.49213	8.50719	11.0389	18.5117	4.51013
circ:chr3R:4799691:4801991:ctrip	9.42785	6.84023	3.98853	10.2892	11.8587	7.15938	7.32284	7.44379	12.7372	4.3557	14.2821
circ:chr3R:5177293:5177885:cno	6.28524	0	3.98853	4.11567	4.26914	0	4.57678	5.31699	6.79318	6.53355	4.51013
Myo81F	3078.19	3259.37	2829.86	3085.38	3085.64	2853.01	2379.92	2265.04	2075.32	2115.78	2045.34
CR41571	62.8524	117.424	45.868	128.958	111.472	200.463	93.3662	90.3889	94.2554	99.0921	82.6857
CR12798	23.5696	35.3412	9.97131	38.413	41.7427	10.7391	38.4449	9.57059	22.927	27.2231	22.5506
lncRNA:CR46123	336.26	306.67	364.95	248.998	250.93	208.815	340.512	339.224	369.379	353.9	399.146
lncRNA:CR46122	47.1393	78.6627	15.9541	74.0821	77.7932	51.3089	62.2442	37.219	38.2117	19.6006	40.5912
CR40182	43.9967	55.8619	23.9312	41.8427	39.3709	23.8646	35.6989	27.6484	16.1338	11.9782	19.5439
Pzl	174.415	191.526	169.512	373.154	373.787	260.124	193.14	157.383	96.8029	94.7364	112.002
lncRNA:CR45220	0	2.28008	0	0	0	0	0.915355	4.25359	11.8881	11.9782	9.02026
spok	131.99	155.045	141.593	277.122	277.02	288.762	189.479	177.588	169.83	172.05	218.741
Parp1	6590.07	6941.69	5747.47	7854.08	8137.92	6871.81	7807.06	6999.29	7875.85	7572.38	7797.26
Alg-2	2778.07	2485.28	2636.42	2403.55	2322.89	2541.58	2602.35	2939.23	2938.9	3006.52	3060.12
lncRNA:CR46141	34.5688	29.641	21.9369	28.8097	21.3457	17.8984	109.843	86.1353	302.297	299.454	339.011
Tim17b	5787.13	6269.07	5266.85	5854.55	6537	5677.39	6903.61	5974.17	6439.94	6305.96	6861.41
CG41128	1640.45	1808.1	2945.53	1485.76	1679.19	1520.17	676.447	1829.05	1810.38	2040.64	1701.82
CG41099	6877.62	7650.8	7253.13	7560.49	7716.23	7802.53	7681.66	7301.3	8570.45	8745.15	8969.9
CG42402	8137.81	8856.96	7155.42	8216.94	8540.17	6548.44	9438.23	7163.05	8832.84	8379.27	8559.47
Gfat1	5389.59	6530.14	5699.6	5097.26	4944.14	5024.69	5146.13	4890.57	5308.02	5439.18	5760.19
lncRNA:CR41601	14.1418	15.9605	11.9656	12.347	19.9226	7.15938	27.4607	18.0778	26.3236	21.7785	38.3361
CG40198	345.688	419.534	287.174	233.221	257.097	218.361	195.886	165.89	140.109	118.693	171.385
CG12581	9399.57	9511.34	13062.4	8122.28	8283.55	9328.67	7796.08	9844.95	7439.39	7744.43	7513.12
CR33294	117.848	151.625	101.707	258.601	277.494	264.897	240.738	166.954	212.287	142.649	207.466
Dsk	4269.25	3729.07	6240.05	4824.94	4879.15	6620.04	5143.38	7775.57	6897.63	7792.34	7210.19
Œ≤-Man	4401.24	4454.13	4140.09	4448.36	4354.05	4523.53	4744.29	4701.29	4286.5	4413.41	4495.1
CG14636	144.56	133.385	189.455	268.205	230.059	263.704	191.309	191.412	255.594	245.008	252.567
aux	5136.61	6116.31	3491.95	5901.19	6048.42	4572.46	6033.11	4106.85	5498.23	4757.51	5529.42
CG31516	39.2827	22.8008	21.9369	54.8756	43.6401	57.275	21.9685	28.7118	22.0778	17.4228	16.5371
DhpD	4319.53	3941.11	4357.46	3482.55	3203.28	3627.42	3166.21	3386.92	2751.24	3307.06	3549.47
CG14641	1884	1886.76	1523.62	1982.38	1986.57	1946.16	2032.09	1818.41	1846.9	1879.48	1928.83
abs	1772.44	1590.35	1940.42	1759.45	1713.82	1941.38	1496.61	1755.67	1667.73	1631.21	1569.52
Gel	44810.6	39166	44900.8	36985.5	34074.4	41621	47601.2	51474.9	44038.5	50990	50687.8
asRNA:CR46255	43.9967	75.2425	53.8451	120.726	100.562	130.062	126.319	91.4523	127.372	117.604	168.378
CG14642	180.701	155.045	139.598	246.254	213.931	184.951	395.433	397.711	317.581	332.122	302.179
CG34305	75.4228	84.3629	75.782	189.321	206.816	116.937	27.4607	81.8817	28.0219	23.9563	24.054
TwdlU	23.5696	29.641	7.97705	33.6113	36.5248	28.6375	17.3917	20.2046	15.2847	17.4228	26.3091
TwdlF	0	6.84023	0	2.74378	2.37174	3.57969	2.74607	8.50719	7.64233	10.8892	18.0405
TwdlG	469.821	562.039	444.721	715.441	749.471	546.499	802.766	600.82	875.472	768.781	817.085
CG14644	28.2836	13.6805	21.9369	16.4627	21.82	19.0917	22.8839	24.4582	19.5304	22.8674	9.77195
TwdlV	15.7131	13.6805	39.8853	22.6362	16.6022	16.7052	6.40749	26.585	18.6813	14.156	12.7787
Or82a	62.8524	59.282	51.8508	67.9086	62.614	44.1495	56.752	55.2967	63.6861	56.6241	72.9138
CG1092	1818	1590.35	1848.68	2162.79	2191.49	2454.47	2043.99	2250.15	1791.7	1932.84	1925.07
flip	1396.89	1320.16	1220.49	1149.64	1147.92	1151.47	1149.69	842.212	887.36	804.715	838.132
lncRNA:CR45597	292.263	505.037	311.105	369.725	410.786	260.124	327.697	303.069	394.854	320.144	347.28
cpx	114599	133354	90320.2	107374	117106	84121.5	123017	88509.9	118701	108288	120410
Nepl11	18269.6	15718.9	20929.8	11061.6	9978.4	14259.1	12665.8	16642.2	14947.6	17909.5	15892.9
mir-929	18.8557	15.9605	45.868	19.2065	10.91	28.6375	3.66142	14.8876	19.5304	26.1342	13.5304
Vps24	648.951	611.061	364.95	706.524	845.289	523.828	891.556	447.691	568.08	482.393	634.425
Suv3	1808.58	1793.28	2305.37	1900.07	1694.85	2132.3	1468.23	1984.3	1483.46	1634.48	1522.92
Syt14	3405.03	3106.61	4299.63	2725.95	2506.46	3419.8	2524.55	3316.74	2634.91	2977.12	2466.29
CG9795	3724	4069.94	3270.59	4001.81	4277.2	3381.61	4328.71	3651.71	4036	3903.79	4185.4
CG9776	5685	5683.09	5990.77	5756.46	5981.54	5349.25	5553.46	5226.6	5803.08	5549.16	5634.65
Skp2	190.128	208.627	159.541	239.395	251.405	235.066	271.86	293.498	321.827	282.031	318.716
CG1103	595.526	612.201	578.336	614.607	616.653	632.412	646.241	613.581	596.102	532.484	563.766
hkb	10.9992	30.781	13.9598	35.6692	28.4609	5.96615	14.6457	12.7608	18.6813	27.2231	22.5506
CG1090	17740.1	19751.2	17451.8	15640.2	15595.2	14321.1	14792.1	14406.9	14406.6	14946.6	14297.1
lncRNA:CR44922	6998.61	8469.35	4465.15	7218.2	7831.5	5000.83	7326.5	5291.47	6972.35	6201.42	7289.12
Sfxn1-3	5787.13	5494.99	5246.91	7022.71	6808.33	7582.97	6539.3	6816.39	5820.06	6374.56	6634.4
Cont	7694.7	8150.14	6668.81	9039.39	9189.08	8492.22	8809.38	8257.29	8645.18	8206.13	8476.04
tub	2561.23	2179.75	2397.1	2166.9	2123.18	2580.96	2323.17	2588.31	2365.73	2469.68	2409.16
CG14646	884.647	940.532	851.55	868.407	830.11	903.275	885.148	766.71	934.912	835.205	928.335
CG34112	20.427	20.5207	9.97131	30.1816	43.1657	25.0578	41.191	21.268	27.1727	17.4228	33.0743
asRNA:CR46139	18.8557	21.6607	23.9312	21.2643	36.5248	26.2511	37.5296	14.8876	29.7202	28.312	30.8192
asRNA:CR45999	10.9992	20.5207	3.98853	21.2643	29.884	19.0917	38.4449	26.585	28.871	20.6896	30.8192
CG9855	300.12	399.014	191.449	480.162	610.961	251.771	569.351	271.167	450.898	329.944	472.812
CG9853	2218.69	1842.3	2608.5	2020.8	1797.31	2444.93	1760.23	2310.77	1680.46	1913.24	1674.76
CG14647	1598.02	1340.69	1679.17	1354.06	1248.49	1379.37	1234.81	1515.34	1434.21	1558.25	1407.16
lncRNA:CR45187	32.9975	46.7416	53.8451	58.9913	72.5753	62.0479	60.4134	61.6771	84.9148	56.6241	74.4171
lost	22097.3	20204.9	23793.5	23508	22613.6	26359.6	23602.4	28535.2	23935.8	26152.7	24903.4
CG32944	1315.19	1521.95	1068.92	1784.83	2026.42	1443.81	1744.67	1191.01	1531.01	1332.84	1523.67
CG31528	584.527	542.658	733.889	580.31	527.95	608.547	410.079	551.904	373.625	385.479	314.957
srl	963.212	1141.18	1005.11	1300.55	1367.07	1166.98	1659.54	1203.77	1723.77	1600.72	1683.78
[truncated: 13,734 more rows]
